# Supplementary material for: Enhanced antitumoral activity of TLR7 agonists via activation of human endogenous retroviruses by HDAC inhibitors
Source: Commun Biol. 2021 Mar 3;4:276. doi: 10.1038/s42003-021-01800-3 (PMC7930250; doi:10.1038/s42003-021-01800-3)
Supplement: Supplementary file 2 — Supplementary Data 1 [file 42003_2021_1800_MOESM2_ESM.xlsx]

## Sheet: BvsD diffpeaks_HERV
B_peaks (untreated)						D_peaks (Vorinostat)						intersection with HERV coordinates						diffpeak analysis
chr	start	end	peak ID	p-value		chr	start	end	peak ID	p-value		chr	start	end	HERV ID	strand		chr	start	end	raw reads B	raw reads D	log2 ratio of read density	average log2 read density	-LOG10(p-value)
chr19	53546654	53548976	B_peak_172311	0.70816		chr19	53547843	53548553	D_peak_414967	0.79534		chr19	53547993	53554933	ERV-V2	+		chr19	53547843	53548553	53	121	-1.0854	6.38804	5.41151
chr19	53546654	53548976	B_peak_172311	0.70816		chr19	53548804	53549185	D_peak_414968	0.82874		chr19	53547993	53554933	ERV-V2	+		chr19	53547843	53548553	53	121	-1.0854	6.38804	5.41151
chr1	46794819	46801739	B_peak_11916	2.81087		chr1	46794908	46795348	D_peak_29311	1.28305		chr1	46791220	46797980	5875	-		chr1	46798055	46798344	32	11	1.57178	4.37085	3.34305
chr1	46794819	46801739	B_peak_11916	2.81087		chr1	46796074	46796670	D_peak_29312	0.95994		chr1	46791220	46797980	5875	-		chr1	46798055	46798344	32	11	1.57178	4.37085	3.34305
chr1	46794819	46801739	B_peak_11916	2.81087		chr1	46796925	46797145	D_peak_29313	0.73293		chr1	46791220	46797980	5875	-		chr1	46798055	46798344	32	11	1.57178	4.37085	3.34305
chr1	46794819	46801739	B_peak_11916	2.81087		chr1	46797553	46797824	D_peak_29314	1.25296		chr1	46791220	46797980	5875	-		chr1	46798055	46798344	32	11	1.57178	4.37085	3.34305
chr1	70833179	70835958	B_peak_16102	1.23968		chr1	70833174	70833280	D_peak_38435	0.60536		chr1	70832545	70838056	5918	+		chr1	70833638	70833843	13	3	1.97066	2.98533	3.03428
chr1	70833179	70835958	B_peak_16102	1.23968		chr1	70833638	70833843	D_peak_38436	0.9982		chr1	70832545	70838056	5918	+		chr1	70833638	70833843	13	3	1.97066	2.98533	3.03428
chr1	70833179	70835958	B_peak_16102	1.23968		chr1	70834053	70834618	D_peak_38437	0.80964		chr1	70832545	70838056	5918	+		chr1	70833638	70833843	13	3	1.97066	2.98533	3.03428
chr1	70833179	70835958	B_peak_16102	1.23968		chr1	70835297	70835684	D_peak_38438	0.73394		chr1	70832545	70838056	5918	+		chr1	70833638	70833843	13	3	1.97066	2.98533	3.03428
chr1	118363993	118365930	B_peak_20794	1.12774		chr1	118362959	118364434	D_peak_49788	0.71057		chr1	118357995	118364485	6028	-		chr1	118362959	118364434	29	75	-1.22302	5.63642	3.94306
chr1	150598426	150605855	B_peak_21912	0.77807		chr1	150599393	150601547	D_peak_52672	0.84136		chr1	150600635	150608252	6062	-		chr1	150601820	150602038	52	20	1.4198	5.10222	4.15661
chr1	150598426	150605855	B_peak_21912	0.77807		chr1	150601820	150602038	D_peak_52673	0.73671		chr1	150600635	150608252	6062	-		chr1	150601820	150602038	52	20	1.4198	5.10222	4.15661
chr1	150598426	150605855	B_peak_21912	0.77807		chr1	150602330	150603322	D_peak_52674	0.94211		chr1	150600635	150608252	6062	-		chr1	150601820	150602038	52	20	1.4198	5.10222	4.15661
chr1	150598426	150605855	B_peak_21912	0.77807		chr1	150605184	150605327	D_peak_52675	1.10356		chr1	150600635	150608252	6062	-		chr1	150601820	150602038	52	20	1.4198	5.10222	4.15661
chr1	185553683	185554317	B_peak_27131	2.57737		chr1	185553845	185555017	D_peak_65027	0.89193		chr1	185547906	185565460	6125	-		chr1	185553845	185555017	26	63	-1.12084	5.43958	3.09531
chr1	222131014	222146461	B_peak_31834	0.78811		chr1	222131132	222131647	D_peak_76692	1.06715		chr1	222121123	222131977	6195	+		chr1	222142940	222144014	107	48	1.18207	6.20575	5.87309
chr1	222131014	222146461	B_peak_31834	0.78811		chr1	222139699	222139750	D_peak_76695	0.89678		chr1	222139307	222144960	6196	+		chr1	222142940	222144014	107	48	1.18207	6.20575	5.87309
chr1	222131014	222146461	B_peak_31834	0.78811		chr1	222139998	222140382	D_peak_76696	0.82184		chr1	222139307	222144960	6196	+		chr1	222142940	222144014	107	48	1.18207	6.20575	5.87309
chr1	222131014	222146461	B_peak_31834	0.78811		chr1	222140691	222140763	D_peak_76697	1.23023		chr1	222139307	222144960	6196	+		chr1	222142940	222144014	107	48	1.18207	6.20575	5.87309
chr1	222131014	222146461	B_peak_31834	0.78811		chr1	222140983	222141219	D_peak_76698	1.62457		chr1	222139307	222144960	6196	+		chr1	222142940	222144014	107	48	1.18207	6.20575	5.87309
chr1	222131014	222146461	B_peak_31834	0.78811		chr1	222141520	222141785	D_peak_76699	1.50012		chr1	222139307	222144960	6196	+		chr1	222142940	222144014	107	48	1.18207	6.20575	5.87309
chr1	222131014	222146461	B_peak_31834	0.78811		chr1	222142245	222142708	D_peak_76700	1.45385		chr1	222139307	222144960	6196	+		chr1	222142940	222144014	107	48	1.18207	6.20575	5.87309
chr1	222131014	222146461	B_peak_31834	0.78811		chr1	222142940	222144014	D_peak_76701	0.76346		chr1	222139307	222144960	6196	+		chr1	222142940	222144014	107	48	1.18207	6.20575	5.87309
chr1	222131014	222146461	B_peak_31834	0.78811		chr1	222144543	222146476	D_peak_76702	1.40987		chr1	222139307	222144960	6196	+		chr1	222142940	222144014	107	48	1.18207	6.20575	5.87309
chr1	222131014	222146461	B_peak_31834	0.78811		chr1	222131132	222131647	D_peak_76692	1.06715		chr1	222121123	222131977	6195	+		chr1	222142940	222144014	107	48	1.18207	6.20575	5.87309
chr1	222131014	222146461	B_peak_31834	0.78811		chr1	222139699	222139750	D_peak_76695	0.89678		chr1	222139307	222144960	6196	+		chr1	222142940	222144014	107	48	1.18207	6.20575	5.87309
chr1	222131014	222146461	B_peak_31834	0.78811		chr1	222139998	222140382	D_peak_76696	0.82184		chr1	222139307	222144960	6196	+		chr1	222142940	222144014	107	48	1.18207	6.20575	5.87309
chr1	222131014	222146461	B_peak_31834	0.78811		chr1	222140691	222140763	D_peak_76697	1.23023		chr1	222139307	222144960	6196	+		chr1	222142940	222144014	107	48	1.18207	6.20575	5.87309
chr1	222131014	222146461	B_peak_31834	0.78811		chr1	222140983	222141219	D_peak_76698	1.62457		chr1	222139307	222144960	6196	+		chr1	222142940	222144014	107	48	1.18207	6.20575	5.87309
chr1	222131014	222146461	B_peak_31834	0.78811		chr1	222141520	222141785	D_peak_76699	1.50012		chr1	222139307	222144960	6196	+		chr1	222142940	222144014	107	48	1.18207	6.20575	5.87309
chr1	222131014	222146461	B_peak_31834	0.78811		chr1	222142245	222142708	D_peak_76700	1.45385		chr1	222139307	222144960	6196	+		chr1	222142940	222144014	107	48	1.18207	6.20575	5.87309
chr1	222131014	222146461	B_peak_31834	0.78811		chr1	222142940	222144014	D_peak_76701	0.76346		chr1	222139307	222144960	6196	+		chr1	222142940	222144014	107	48	1.18207	6.20575	5.87309
chr1	222131014	222146461	B_peak_31834	0.78811		chr1	222144543	222146476	D_peak_76702	1.40987		chr1	222139307	222144960	6196	+		chr1	222142940	222144014	107	48	1.18207	6.20575	5.87309
chr1	233822209	233824146	B_peak_34169	0.89811		chr1	233822386	233822863	D_peak_82215	0.70647		chr1	233816934	233824950	6226	-		chr1	233822209	233824146	111	48	1.23238	6.2309	6.46217
chr1	233822209	233824146	B_peak_34169	0.89811		chr1	233823931	233823992	D_peak_82216	0.79831		chr1	233816934	233824950	6226	-		chr1	233822209	233824146	111	48	1.23238	6.2309	6.46217
chr10	99319750	99321014	B_peak_48081	0.82538		chr10	99320195	99320507	D_peak_115200	1.35947		chr10	99315496	99321528	3335	-		chr10	99320195	99320507	25	8	1.6666	4.00322	3.04994
chr10	99319750	99321014	B_peak_48081	0.82538		chr10	99320818	99321104	D_peak_115201	1.33384		chr10	99315496	99321528	3335	-		chr10	99320195	99320507	25	8	1.6666	4.00322	3.04994
chr11	73656314	73657832	B_peak_64761	6.40799		chr11	73657271	73657366	D_peak_157407	0.57818		chr11	73650074	73658503	3546	-		chr11	73656314	73657832	95	47	1.06503	6.11748	4.54539
chr11	121505454	121505584	B_peak_71469	0.7907		chr11	121504717	121506204	D_peak_171374	1.18985		chr11	121503275	121514200	3656	-		chr11	121504717	121506204	33	87	-1.25377	5.83255	4.8061
chr13	66718381	66720774	B_peak_97212	0.78704		chr13	66718577	66718650	D_peak_231913	0.90674		chr13	66711941	66721178	3987	-		chr13	66718381	66720774	103	42	1.21595	6.03424	5.59881
chr13	66718381	66720774	B_peak_97212	0.78704		chr13	66719259	66719310	D_peak_231914	0.91229		chr13	66711941	66721178	3987	-		chr13	66718381	66720774	103	42	1.21595	6.03424	5.59881
chr13	66718381	66720774	B_peak_97212	0.78704		chr13	66720239	66720744	D_peak_231915	1.05312		chr13	66711941	66721178	3987	-		chr13	66718381	66720774	103	42	1.21595	6.03424	5.59881
chr13	109917825	109922258	B_peak_101298	0.94391		chr13	109917943	109918793	D_peak_241656	0.84349		chr13	109917438	109923463	4057	+		chr13	109917943	109918793	69	26	1.34913	5.42945	4.68503
chr13	109917825	109922258	B_peak_101298	0.94391		chr13	109919069	109919283	D_peak_241657	0.98646		chr13	109917438	109923463	4057	+		chr13	109917943	109918793	69	26	1.34913	5.42945	4.68503
chr13	109917825	109922258	B_peak_101298	0.94391		chr13	109920999	109921542	D_peak_241659	0.898		chr13	109917438	109923463	4057	+		chr13	109917943	109918793	69	26	1.34913	5.42945	4.68503
chr13	109917825	109922258	B_peak_101298	0.94391		chr13	109921897	109922483	D_peak_241660	0.77699		chr13	109917438	109923463	4057	+		chr13	109917943	109918793	69	26	1.34913	5.42945	4.68503
chr13	109917825	109922258	B_peak_101298	0.94391		chr13	109919621	109920447	D_peak_241658	0.6397		chr13	109917438	109923463	4057	+		chr13	109917943	109918793	69	26	1.34913	5.42945	4.68503
chr14	93092033	93093074	B_peak_110600	2.93869		chr14	93091831	93093568	D_peak_263822	1.41084		chr14	93088762	93095953	4215	-		chr14	93091831	93093568	46	99	-1.0918	6.09796	4.41238
chr17	32510887	32512351	B_peak_138808	0.93059		chr17	32510976	32511150	D_peak_333721	0.76255		chr17	32510526	32519699	4442	+		chr17	32510976	32511150	14	1	3.07637	2.53819	4.4643
chr17	32510887	32512351	B_peak_138808	0.93059		chr17	32511664	32511758	D_peak_333722	0.68629		chr17	32510526	32519699	4442	+		chr17	32510976	32511150	14	1	3.07637	2.53819	4.4643
chr17	41433304	41442250	B_peak_141242	0.93789		chr17	41433236	41438228	D_peak_339289	1.23966		chr17	41430155	41435350	4454	-		chr17	41438519	41438965	82	35	1.24703	5.79344	4.96587
chr19	20958162	20961986	B_peak_164989	1.50311		chr19	20958620	20958861	D_peak_397332	0.98452		chr19	20952100	20963415	4649	-		chr19	20959223	20960401	181	88	1.00646	6.97896	7.1727
chr19	20958162	20961986	B_peak_164989	1.50311		chr19	20959223	20960401	D_peak_397333	0.84347		chr19	20952100	20963415	4649	-		chr19	20959223	20960401	181	88	1.00646	6.97896	7.1727
chr19	20958162	20961986	B_peak_164989	1.50311		chr19	20960616	20961493	D_peak_397334	0.73334		chr19	20952100	20963415	4649	-		chr19	20959223	20960401	181	88	1.00646	6.97896	7.1727
chr19	20958162	20961986	B_peak_164989	1.50311		chr19	20961718	20961992	D_peak_397335	0.88505		chr19	20952100	20963415	4649	-		chr19	20959223	20960401	181	88	1.00646	6.97896	7.1727
chr19	43821754	43838866	B_peak_169423	1.33445		chr19	43821088	43822008	D_peak_407768	0.74334		chr19	43812520	43821479	4735	-		chr19	43829336	43829709	40	14	1.56741	4.6906	3.83966
chr19	43821754	43838866	B_peak_169423	1.33445		chr19	43828188	43828383	D_peak_407772	0.75312		chr19	43825236	43833545	4736	-		chr19	43829336	43829709	40	14	1.56741	4.6906	3.83966
chr19	43821754	43838866	B_peak_169423	1.33445		chr19	43828596	43828721	D_peak_407773	0.73574		chr19	43825236	43833545	4736	-		chr19	43829336	43829709	40	14	1.56741	4.6906	3.83966
chr19	43821754	43838866	B_peak_169423	1.33445		chr19	43829336	43829709	D_peak_407774	0.95233		chr19	43825236	43833545	4736	-		chr19	43829336	43829709	40	14	1.56741	4.6906	3.83966
chr19	43821754	43838866	B_peak_169423	1.33445		chr19	43829915	43830265	D_peak_407775	0.86753		chr19	43825236	43833545	4736	-		chr19	43829336	43829709	40	14	1.56741	4.6906	3.83966
chr19	43821754	43838866	B_peak_169423	1.33445		chr19	43830580	43831111	D_peak_407776	0.91869		chr19	43825236	43833545	4736	-		chr19	43829336	43829709	40	14	1.56741	4.6906	3.83966
chr19	43821754	43838866	B_peak_169423	1.33445		chr19	43831365	43831589	D_peak_407777	0.90463		chr19	43825236	43833545	4736	-		chr19	43829336	43829709	40	14	1.56741	4.6906	3.83966
chr19	43821754	43838866	B_peak_169423	1.33445		chr19	43831892	43838731	D_peak_407778	0.87778		chr19	43825236	43833545	4736	-		chr19	43829336	43829709	40	14	1.56741	4.6906	3.83966
chr19	43821754	43838866	B_peak_169423	1.33445		chr19	43825275	43827622	D_peak_407771	1.03145		chr19	43825236	43833545	4736	-		chr19	43829336	43829709	40	14	1.56741	4.6906	3.83966
chr2	38294515	38338336	B_peak_179036	0.95201		chr2	38308112	38308338	D_peak_431257	0.59495		chr2	38307942	38313654	513	-		chr2	38298036	38299363	222	89	1.27629	7.13	12.445
chr2	38294515	38338336	B_peak_179036	0.95201		chr2	38308112	38308338	D_peak_431257	0.59495		chr2	38307942	38313654	513	-		chr2	38299634	38299945	69	32	1.11754	5.60317	3.72942
chr2	38294515	38338336	B_peak_179036	0.95201		chr2	38308821	38309029	D_peak_431258	1.76358		chr2	38307942	38313654	513	-		chr2	38298036	38299363	222	89	1.27629	7.13	12.445
chr2	38294515	38338336	B_peak_179036	0.95201		chr2	38308821	38309029	D_peak_431258	1.76358		chr2	38307942	38313654	513	-		chr2	38299634	38299945	69	32	1.11754	5.60317	3.72942
chr2	38294515	38338336	B_peak_179036	0.95201		chr2	38309445	38309508	D_peak_431259	1.21675		chr2	38307942	38313654	513	-		chr2	38298036	38299363	222	89	1.27629	7.13	12.445
chr2	38294515	38338336	B_peak_179036	0.95201		chr2	38309445	38309508	D_peak_431259	1.21675		chr2	38307942	38313654	513	-		chr2	38299634	38299945	69	32	1.11754	5.60317	3.72942
chr2	38294515	38338336	B_peak_179036	0.95201		chr2	38310598	38311148	D_peak_431260	0.67267		chr2	38307942	38313654	513	-		chr2	38298036	38299363	222	89	1.27629	7.13	12.445
chr2	38294515	38338336	B_peak_179036	0.95201		chr2	38310598	38311148	D_peak_431260	0.67267		chr2	38307942	38313654	513	-		chr2	38299634	38299945	69	32	1.11754	5.60317	3.72942
chr2	38294515	38338336	B_peak_179036	0.95201		chr2	38311538	38311971	D_peak_431261	0.60482		chr2	38307942	38313654	513	-		chr2	38298036	38299363	222	89	1.27629	7.13	12.445
chr2	38294515	38338336	B_peak_179036	0.95201		chr2	38311538	38311971	D_peak_431261	0.60482		chr2	38307942	38313654	513	-		chr2	38299634	38299945	69	32	1.11754	5.60317	3.72942
chr2	38294515	38338336	B_peak_179036	0.95201		chr2	38312427	38314302	D_peak_431262	0.78274		chr2	38307942	38313654	513	-		chr2	38298036	38299363	222	89	1.27629	7.13	12.445
chr2	38294515	38338336	B_peak_179036	0.95201		chr2	38312427	38314302	D_peak_431262	0.78274		chr2	38307942	38313654	513	-		chr2	38299634	38299945	69	32	1.11754	5.60317	3.72942
chr2	100981880	100982418	B_peak_188551	0.7605		chr2	100980738	100982198	D_peak_452977	1.12342		chr2	100978450	100982402	2q11,2_HML8	-		chr2	100980738	100982198	28	69	-1.1889	5.53483	3.51683
chr3	104159640	104167243	B_peak_240118	1.18664		chr3	104160072	104160158	D_peak_580237	0.9342		chr3	104158777	104164639	1054	-		chr3	104160584	104161452	81	35	1.23543	5.78764	4.96587
chr3	104159640	104167243	B_peak_240118	1.18664		chr3	104160072	104160158	D_peak_580237	0.9342		chr3	104158777	104164639	1054	-		chr3	104161824	104162272	77	39	1.01355	5.82871	3.56169
chr3	104159640	104167243	B_peak_240118	1.18664		chr3	104160072	104160158	D_peak_580237	0.9342		chr3	104158777	104164639	1054	-		chr3	104162485	104163137	94	29	1.70407	5.75892	8.89846
chr3	104159640	104167243	B_peak_240118	1.18664		chr3	104160584	104161452	D_peak_580238	0.85828		chr3	104158777	104164639	1054	-		chr3	104160584	104161452	81	35	1.23543	5.78764	4.96587
chr3	104159640	104167243	B_peak_240118	1.18664		chr3	104160584	104161452	D_peak_580238	0.85828		chr3	104158777	104164639	1054	-		chr3	104161824	104162272	77	39	1.01355	5.82871	3.56169
chr3	104159640	104167243	B_peak_240118	1.18664		chr3	104160584	104161452	D_peak_580238	0.85828		chr3	104158777	104164639	1054	-		chr3	104162485	104163137	94	29	1.70407	5.75892	8.89846
chr3	104159640	104167243	B_peak_240118	1.18664		chr3	104161824	104162272	D_peak_580239	0.79913		chr3	104158777	104164639	1054	-		chr3	104160584	104161452	81	35	1.23543	5.78764	4.96587
chr3	104159640	104167243	B_peak_240118	1.18664		chr3	104161824	104162272	D_peak_580239	0.79913		chr3	104158777	104164639	1054	-		chr3	104161824	104162272	77	39	1.01355	5.82871	3.56169
chr3	104159640	104167243	B_peak_240118	1.18664		chr3	104161824	104162272	D_peak_580239	0.79913		chr3	104158777	104164639	1054	-		chr3	104162485	104163137	94	29	1.70407	5.75892	8.89846
chr3	104159640	104167243	B_peak_240118	1.18664		chr3	104162485	104163137	D_peak_580240	0.83602		chr3	104158777	104164639	1054	-		chr3	104160584	104161452	81	35	1.23543	5.78764	4.96587
chr3	104159640	104167243	B_peak_240118	1.18664		chr3	104162485	104163137	D_peak_580240	0.83602		chr3	104158777	104164639	1054	-		chr3	104161824	104162272	77	39	1.01355	5.82871	3.56169
chr3	104159640	104167243	B_peak_240118	1.18664		chr3	104162485	104163137	D_peak_580240	0.83602		chr3	104158777	104164639	1054	-		chr3	104162485	104163137	94	29	1.70407	5.75892	8.89846
chr3	104159640	104167243	B_peak_240118	1.18664		chr3	104163490	104163813	D_peak_580241	0.80681		chr3	104158777	104164639	1054	-		chr3	104160584	104161452	81	35	1.23543	5.78764	4.96587
chr3	104159640	104167243	B_peak_240118	1.18664		chr3	104163490	104163813	D_peak_580241	0.80681		chr3	104158777	104164639	1054	-		chr3	104161824	104162272	77	39	1.01355	5.82871	3.56169
chr3	104159640	104167243	B_peak_240118	1.18664		chr3	104163490	104163813	D_peak_580241	0.80681		chr3	104158777	104164639	1054	-		chr3	104162485	104163137	94	29	1.70407	5.75892	8.89846
chr3	104159640	104167243	B_peak_240118	1.18664		chr3	104164036	104164299	D_peak_580242	0.829		chr3	104158777	104164639	1054	-		chr3	104160584	104161452	81	35	1.23543	5.78764	4.96587
chr3	104159640	104167243	B_peak_240118	1.18664		chr3	104164036	104164299	D_peak_580242	0.829		chr3	104158777	104164639	1054	-		chr3	104161824	104162272	77	39	1.01355	5.82871	3.56169
chr3	104159640	104167243	B_peak_240118	1.18664		chr3	104164036	104164299	D_peak_580242	0.829		chr3	104158777	104164639	1054	-		chr3	104162485	104163137	94	29	1.70407	5.75892	8.89846
chr5	10719200	10719529	B_peak_274797	1.10342		chr5	10719050	10720198	D_peak_662100	1.2478		chr5	10716252	10725049	1756	+		chr5	10719050	10720198	29	72	-1.18815	5.59575	3.72942
chr5	82268577	82271507	B_peak_282753	1.25275		chr5	82268575	82268764	D_peak_681032	0.86677		chr5	82264927	82271811	1894	-		chr5	82270049	82271400	173	81	1.07049	6.8928	7.57031
chr5	82268577	82271507	B_peak_282753	1.25275		chr5	82269129	82269817	D_peak_681033	0.73275		chr5	82264927	82271811	1894	-		chr5	82270049	82271400	173	81	1.07049	6.8928	7.57031
chr5	82268577	82271507	B_peak_282753	1.25275		chr5	82270049	82271400	D_peak_681034	0.82821		chr5	82264927	82271811	1894	-		chr5	82270049	82271400	173	81	1.07049	6.8928	7.57031
chr8	80299931	80304742	B_peak_344776	0.8363		chr8	80300274	80300536	D_peak_831492	0.92366		chr8	80298339	80303920	2867	-		chr8	80302988	80303537	67	28	1.30385	5.50991	4.65239
chr8	80299931	80304742	B_peak_344776	0.8363		chr8	80300869	80301638	D_peak_831493	0.87648		chr8	80298339	80303920	2867	-		chr8	80302988	80303537	67	28	1.30385	5.50991	4.65239
chr8	80299931	80304742	B_peak_344776	0.8363		chr8	80301977	80302293	D_peak_831494	0.78133		chr8	80298339	80303920	2867	-		chr8	80302988	80303537	67	28	1.30385	5.50991	4.65239
chr8	80299931	80304742	B_peak_344776	0.8363		chr8	80302547	80302619	D_peak_831495	0.71214		chr8	80298339	80303920	2867	-		chr8	80302988	80303537	67	28	1.30385	5.50991	4.65239
chr8	80299931	80304742	B_peak_344776	0.8363		chr8	80302988	80303537	D_peak_831496	0.71591		chr8	80298339	80303920	2867	-		chr8	80302988	80303537	67	28	1.30385	5.50991	4.65239
chr8	80299931	80304742	B_peak_344776	0.8363		chr8	80303868	80305633	D_peak_831497	0.89913		chr8	80298339	80303920	2867	-		chr8	80302988	80303537	67	28	1.30385	5.50991	4.65239
chr8	91098606	91107605	B_peak_345974	3.10123		chr8	91100123	91102687	D_peak_834295	0.86127		chr8	91101561	91108109	2897	-		chr8	91104560	91105656	100	46	1.16245	6.13581	5.44278
chr8	91098606	91107605	B_peak_345974	3.10123		chr8	91100123	91102687	D_peak_834295	0.86127		chr8	91101561	91108109	2897	-		chr8	91107260	91107519	28	7	1.96583	3.98292	3.85629
chr8	91098606	91107605	B_peak_345974	3.10123		chr8	91103358	91103409	D_peak_834296	0.73478		chr8	91101561	91108109	2897	-		chr8	91104560	91105656	100	46	1.16245	6.13581	5.44278
chr8	91098606	91107605	B_peak_345974	3.10123		chr8	91103358	91103409	D_peak_834296	0.73478		chr8	91101561	91108109	2897	-		chr8	91107260	91107519	28	7	1.96583	3.98292	3.85629
chr8	91098606	91107605	B_peak_345974	3.10123		chr8	91103664	91103726	D_peak_834297	0.81758		chr8	91101561	91108109	2897	-		chr8	91104560	91105656	100	46	1.16245	6.13581	5.44278
chr8	91098606	91107605	B_peak_345974	3.10123		chr8	91103664	91103726	D_peak_834297	0.81758		chr8	91101561	91108109	2897	-		chr8	91107260	91107519	28	7	1.96583	3.98292	3.85629
chr8	91098606	91107605	B_peak_345974	3.10123		chr8	91104560	91105656	D_peak_834298	0.73079		chr8	91101561	91108109	2897	-		chr8	91104560	91105656	100	46	1.16245	6.13581	5.44278
chr8	91098606	91107605	B_peak_345974	3.10123		chr8	91104560	91105656	D_peak_834298	0.73079		chr8	91101561	91108109	2897	-		chr8	91107260	91107519	28	7	1.96583	3.98292	3.85629
chr8	91098606	91107605	B_peak_345974	3.10123		chr8	91106168	91106383	D_peak_834299	0.75966		chr8	91101561	91108109	2897	-		chr8	91104560	91105656	100	46	1.16245	6.13581	5.44278
chr8	91098606	91107605	B_peak_345974	3.10123		chr8	91106168	91106383	D_peak_834299	0.75966		chr8	91101561	91108109	2897	-		chr8	91107260	91107519	28	7	1.96583	3.98292	3.85629
chr8	91098606	91107605	B_peak_345974	3.10123		chr8	91107260	91107519	D_peak_834300	0.99435		chr8	91101561	91108109	2897	-		chr8	91104560	91105656	100	46	1.16245	6.13581	5.44278
chr8	91098606	91107605	B_peak_345974	3.10123		chr8	91107260	91107519	D_peak_834300	0.99435		chr8	91101561	91108109	2897	-		chr8	91107260	91107519	28	7	1.96583	3.98292	3.85629
chr9	88495183	88502886	B_peak_358716	4.67981		chr9	88496181	88496592	D_peak_866010	1.15472		chr9	88495891	88501197	3090	+		chr9	88496877	88497766	82	40	1.07403	5.89456	4.03339
chr9	88495183	88502886	B_peak_358716	4.67981		chr9	88496877	88497766	D_peak_866011	0.90895		chr9	88495891	88501197	3090	+		chr9	88496877	88497766	82	40	1.07403	5.89456	4.03339
chr9	88495183	88502886	B_peak_358716	4.67981		chr9	88498113	88498672	D_peak_866012	0.83313		chr9	88495891	88501197	3090	+		chr9	88496877	88497766	82	40	1.07403	5.89456	4.03339
chr9	88495183	88502886	B_peak_358716	4.67981		chr9	88498926	88499884	D_peak_866013	0.88307		chr9	88495891	88501197	3090	+		chr9	88496877	88497766	82	40	1.07403	5.89456	4.03339
chr9	88495183	88502886	B_peak_358716	4.67981		chr9	88500249	88501322	D_peak_866014	1.53799		chr9	88495891	88501197	3090	+		chr9	88496877	88497766	82	40	1.07403	5.89456	4.03339
chrX	28519611	28528784	B_peak_370895	1.02057		chrX	28519516	28520735	D_peak_895882	0.74948		chrX	28518567	28527432	5327	-		chrX	28524483	28525700	144	57	1.15401	6.43498	6.51414
chrX	28519611	28528784	B_peak_370895	1.02057		chrX	28521062	28521190	D_peak_895883	1.31573		chrX	28518567	28527432	5327	-		chrX	28524483	28525700	144	57	1.15401	6.43498	6.51414
chrX	28519611	28528784	B_peak_370895	1.02057		chrX	28521609	28524195	D_peak_895884	1.03416		chrX	28518567	28527432	5327	-		chrX	28524483	28525700	144	57	1.15401	6.43498	6.51414
chrX	28519611	28528784	B_peak_370895	1.02057		chrX	28525931	28526998	D_peak_895886	0.97225		chrX	28518567	28527432	5327	-		chrX	28524483	28525700	144	57	1.15401	6.43498	6.51414
chrX	28519611	28528784	B_peak_370895	1.02057		chrX	28527404	28528191	D_peak_895887	1.05313		chrX	28518567	28527432	5327	-		chrX	28524483	28525700	144	57	1.15401	6.43498	6.51414
chrX	28519611	28528784	B_peak_370895	1.02057		chrX	28524483	28525700	D_peak_895885	1.10601		chrX	28518567	28527432	5327	-		chrX	28524483	28525700	144	57	1.15401	6.43498	6.51414

## Sheet: BvsDplan6 diffpeaks_HERV
B_peaks (untreated)						Dplan6_peaks (Vorinostat)						intersection with HERV coordinates						diffpeak analysis
chr	start	end	peak ID	p-value		chr	start	end	peak ID	p-value		chr	start	end	HERV ID	strand		chr	start	end	raw reads B	raw reads Dplan6	log2 ratio of read density	average log2 read density	-LOG10(p-value)
chr19	53546654	53548976	B_peak_172311	0.70816		chr19	53547843	53548553	D_plan6_peak_414276	0.83609		chr19	53547993	53554933	ERV-V2	+		chr19	53547843	53548553	53	121	-1.08366	6.38891	5.22056
chr19	53546654	53548976	B_peak_172311	0.70816		chr19	53548815	53549183	D_plan6_peak_414277	1.00786		chr19	53547993	53554933	ERV-V2	+		chr19	53547843	53548553	53	121	-1.08366	6.38891	5.22056
chr1	118363993	118365930	B_peak_20794	1.12774		chr1	118362959	118364410	D_plan6_peak_49696	0.91619		chr1	118357995	118364485	6028	-		chr1	118362959	118364410	29	75	-1.22307	5.63639	3.94306
chr1	150598426	150605855	B_peak_21912	0.77807		chr1	150600267	150601548	D_plan6_peak_52388	0.85009		chr1	150600635	150608252	6062	-		chr1	150601890	150602061	48	18	1.45538	4.97562	4.04335
chr1	150598426	150605855	B_peak_21912	0.77807		chr1	150601890	150602061	D_plan6_peak_52389	1.36741		chr1	150600635	150608252	6062	-		chr1	150601890	150602061	48	18	1.45538	4.97562	4.04335
chr1	150598426	150605855	B_peak_21912	0.77807		chr1	150602336	150603331	D_plan6_peak_52390	0.70378		chr1	150600635	150608252	6062	-		chr1	150601890	150602061	48	18	1.45538	4.97562	4.04335
chr1	150598426	150605855	B_peak_21912	0.77807		chr1	150604333	150604384	D_plan6_peak_52391	0.76001		chr1	150600635	150608252	6062	-		chr1	150601890	150602061	48	18	1.45538	4.97562	4.04335
chr1	150598426	150605855	B_peak_21912	0.77807		chr1	150605168	150605327	D_plan6_peak_52392	0.75143		chr1	150600635	150608252	6062	-		chr1	150601890	150602061	48	18	1.45538	4.97562	4.04335
chr1	206277009	206294646	B_peak_29827	0.73822		chr1	206277705	206282469	D_plan6_peak_71151	0.7771		chr1	206282459	206288668	6169	+		chr1	206287351	206288421	382	136	1.44865	7.82235	25.3808
chr1	206277009	206294646	B_peak_29827	0.73822		chr1	206282831	206287117	D_plan6_peak_71152	1.0097		chr1	206282459	206288668	6169	+		chr1	206287351	206288421	382	136	1.44865	7.82235	25.3808
chr1	206277009	206294646	B_peak_29827	0.73822		chr1	206287351	206288421	D_plan6_peak_71153	1.31191		chr1	206282459	206288668	6169	+		chr1	206287351	206288421	382	136	1.44865	7.82235	25.3808
chr1	222131014	222146461	B_peak_31834	0.78811		chr1	222131132	222131405	D_plan6_peak_76331	1.2555		chr1	222121123	222131977	6195	+		chr1	222139998	222140400	49	22	1.20768	5.1274	3.1686
chr1	222131014	222146461	B_peak_31834	0.78811		chr1	222131132	222131405	D_plan6_peak_76331	1.2555		chr1	222121123	222131977	6195	+		chr1	222142245	222142755	61	28	1.17072	5.44334	3.5877
chr1	222131014	222146461	B_peak_31834	0.78811		chr1	222131132	222131405	D_plan6_peak_76331	1.2555		chr1	222121123	222131977	6195	+		chr1	222142997	222144014	101	45	1.19356	6.12034	5.66128
chr1	222131014	222146461	B_peak_31834	0.78811		chr1	222139699	222139750	D_plan6_peak_76335	0.87715		chr1	222139307	222144960	6196	+		chr1	222139998	222140400	49	22	1.20768	5.1274	3.1686
chr1	222131014	222146461	B_peak_31834	0.78811		chr1	222139699	222139750	D_plan6_peak_76335	0.87715		chr1	222139307	222144960	6196	+		chr1	222142245	222142755	61	28	1.17072	5.44334	3.5877
chr1	222131014	222146461	B_peak_31834	0.78811		chr1	222139699	222139750	D_plan6_peak_76335	0.87715		chr1	222139307	222144960	6196	+		chr1	222142997	222144014	101	45	1.19356	6.12034	5.66128
chr1	222131014	222146461	B_peak_31834	0.78811		chr1	222139998	222140400	D_plan6_peak_76336	0.82067		chr1	222139307	222144960	6196	+		chr1	222139998	222140400	49	22	1.20768	5.1274	3.1686
chr1	222131014	222146461	B_peak_31834	0.78811		chr1	222139998	222140400	D_plan6_peak_76336	0.82067		chr1	222139307	222144960	6196	+		chr1	222142245	222142755	61	28	1.17072	5.44334	3.5877
chr1	222131014	222146461	B_peak_31834	0.78811		chr1	222139998	222140400	D_plan6_peak_76336	0.82067		chr1	222139307	222144960	6196	+		chr1	222142997	222144014	101	45	1.19356	6.12034	5.66128
chr1	222131014	222146461	B_peak_31834	0.78811		chr1	222140691	222140763	D_plan6_peak_76337	0.99654		chr1	222139307	222144960	6196	+		chr1	222139998	222140400	49	22	1.20768	5.1274	3.1686
chr1	222131014	222146461	B_peak_31834	0.78811		chr1	222140691	222140763	D_plan6_peak_76337	0.99654		chr1	222139307	222144960	6196	+		chr1	222142245	222142755	61	28	1.17072	5.44334	3.5877
chr1	222131014	222146461	B_peak_31834	0.78811		chr1	222140691	222140763	D_plan6_peak_76337	0.99654		chr1	222139307	222144960	6196	+		chr1	222142997	222144014	101	45	1.19356	6.12034	5.66128
chr1	222131014	222146461	B_peak_31834	0.78811		chr1	222140983	222141215	D_plan6_peak_76338	1.14137		chr1	222139307	222144960	6196	+		chr1	222139998	222140400	49	22	1.20768	5.1274	3.1686
chr1	222131014	222146461	B_peak_31834	0.78811		chr1	222140983	222141215	D_plan6_peak_76338	1.14137		chr1	222139307	222144960	6196	+		chr1	222142245	222142755	61	28	1.17072	5.44334	3.5877
chr1	222131014	222146461	B_peak_31834	0.78811		chr1	222140983	222141215	D_plan6_peak_76338	1.14137		chr1	222139307	222144960	6196	+		chr1	222142997	222144014	101	45	1.19356	6.12034	5.66128
chr1	222131014	222146461	B_peak_31834	0.78811		chr1	222141520	222141785	D_plan6_peak_76339	0.61435		chr1	222139307	222144960	6196	+		chr1	222139998	222140400	49	22	1.20768	5.1274	3.1686
chr1	222131014	222146461	B_peak_31834	0.78811		chr1	222141520	222141785	D_plan6_peak_76339	0.61435		chr1	222139307	222144960	6196	+		chr1	222142245	222142755	61	28	1.17072	5.44334	3.5877
chr1	222131014	222146461	B_peak_31834	0.78811		chr1	222141520	222141785	D_plan6_peak_76339	0.61435		chr1	222139307	222144960	6196	+		chr1	222142997	222144014	101	45	1.19356	6.12034	5.66128
chr1	222131014	222146461	B_peak_31834	0.78811		chr1	222142245	222142755	D_plan6_peak_76340	0.7411		chr1	222139307	222144960	6196	+		chr1	222139998	222140400	49	22	1.20768	5.1274	3.1686
chr1	222131014	222146461	B_peak_31834	0.78811		chr1	222142245	222142755	D_plan6_peak_76340	0.7411		chr1	222139307	222144960	6196	+		chr1	222142245	222142755	61	28	1.17072	5.44334	3.5877
chr1	222131014	222146461	B_peak_31834	0.78811		chr1	222142245	222142755	D_plan6_peak_76340	0.7411		chr1	222139307	222144960	6196	+		chr1	222142997	222144014	101	45	1.19356	6.12034	5.66128
chr1	222131014	222146461	B_peak_31834	0.78811		chr1	222142997	222144014	D_plan6_peak_76341	0.7613		chr1	222139307	222144960	6196	+		chr1	222139998	222140400	49	22	1.20768	5.1274	3.1686
chr1	222131014	222146461	B_peak_31834	0.78811		chr1	222142997	222144014	D_plan6_peak_76341	0.7613		chr1	222139307	222144960	6196	+		chr1	222142245	222142755	61	28	1.17072	5.44334	3.5877
chr1	222131014	222146461	B_peak_31834	0.78811		chr1	222142997	222144014	D_plan6_peak_76341	0.7613		chr1	222139307	222144960	6196	+		chr1	222142997	222144014	101	45	1.19356	6.12034	5.66128
chr1	222131014	222146461	B_peak_31834	0.78811		chr1	222144543	222145165	D_plan6_peak_76342	0.79023		chr1	222139307	222144960	6196	+		chr1	222139998	222140400	49	22	1.20768	5.1274	3.1686
chr1	222131014	222146461	B_peak_31834	0.78811		chr1	222144543	222145165	D_plan6_peak_76342	0.79023		chr1	222139307	222144960	6196	+		chr1	222142245	222142755	61	28	1.17072	5.44334	3.5877
chr1	222131014	222146461	B_peak_31834	0.78811		chr1	222144543	222145165	D_plan6_peak_76342	0.79023		chr1	222139307	222144960	6196	+		chr1	222142997	222144014	101	45	1.19356	6.12034	5.66128
chr1	222131014	222146461	B_peak_31834	0.78811		chr1	222131132	222131405	D_plan6_peak_76331	1.2555		chr1	222121123	222131977	6195	+		chr1	222139998	222140400	49	22	1.20768	5.1274	3.1686
chr1	222131014	222146461	B_peak_31834	0.78811		chr1	222131132	222131405	D_plan6_peak_76331	1.2555		chr1	222121123	222131977	6195	+		chr1	222142245	222142755	61	28	1.17072	5.44334	3.5877
chr1	222131014	222146461	B_peak_31834	0.78811		chr1	222131132	222131405	D_plan6_peak_76331	1.2555		chr1	222121123	222131977	6195	+		chr1	222142997	222144014	101	45	1.19356	6.12034	5.66128
chr1	222131014	222146461	B_peak_31834	0.78811		chr1	222139699	222139750	D_plan6_peak_76335	0.87715		chr1	222139307	222144960	6196	+		chr1	222139998	222140400	49	22	1.20768	5.1274	3.1686
chr1	222131014	222146461	B_peak_31834	0.78811		chr1	222139699	222139750	D_plan6_peak_76335	0.87715		chr1	222139307	222144960	6196	+		chr1	222142245	222142755	61	28	1.17072	5.44334	3.5877
chr1	222131014	222146461	B_peak_31834	0.78811		chr1	222139699	222139750	D_plan6_peak_76335	0.87715		chr1	222139307	222144960	6196	+		chr1	222142997	222144014	101	45	1.19356	6.12034	5.66128
chr1	222131014	222146461	B_peak_31834	0.78811		chr1	222139998	222140400	D_plan6_peak_76336	0.82067		chr1	222139307	222144960	6196	+		chr1	222139998	222140400	49	22	1.20768	5.1274	3.1686
chr1	222131014	222146461	B_peak_31834	0.78811		chr1	222139998	222140400	D_plan6_peak_76336	0.82067		chr1	222139307	222144960	6196	+		chr1	222142245	222142755	61	28	1.17072	5.44334	3.5877
chr1	222131014	222146461	B_peak_31834	0.78811		chr1	222139998	222140400	D_plan6_peak_76336	0.82067		chr1	222139307	222144960	6196	+		chr1	222142997	222144014	101	45	1.19356	6.12034	5.66128
chr1	222131014	222146461	B_peak_31834	0.78811		chr1	222140691	222140763	D_plan6_peak_76337	0.99654		chr1	222139307	222144960	6196	+		chr1	222139998	222140400	49	22	1.20768	5.1274	3.1686
chr1	222131014	222146461	B_peak_31834	0.78811		chr1	222140691	222140763	D_plan6_peak_76337	0.99654		chr1	222139307	222144960	6196	+		chr1	222142245	222142755	61	28	1.17072	5.44334	3.5877
chr1	222131014	222146461	B_peak_31834	0.78811		chr1	222140691	222140763	D_plan6_peak_76337	0.99654		chr1	222139307	222144960	6196	+		chr1	222142997	222144014	101	45	1.19356	6.12034	5.66128
chr1	222131014	222146461	B_peak_31834	0.78811		chr1	222140983	222141215	D_plan6_peak_76338	1.14137		chr1	222139307	222144960	6196	+		chr1	222139998	222140400	49	22	1.20768	5.1274	3.1686
chr1	222131014	222146461	B_peak_31834	0.78811		chr1	222140983	222141215	D_plan6_peak_76338	1.14137		chr1	222139307	222144960	6196	+		chr1	222142245	222142755	61	28	1.17072	5.44334	3.5877
chr1	222131014	222146461	B_peak_31834	0.78811		chr1	222140983	222141215	D_plan6_peak_76338	1.14137		chr1	222139307	222144960	6196	+		chr1	222142997	222144014	101	45	1.19356	6.12034	5.66128
chr1	222131014	222146461	B_peak_31834	0.78811		chr1	222141520	222141785	D_plan6_peak_76339	0.61435		chr1	222139307	222144960	6196	+		chr1	222139998	222140400	49	22	1.20768	5.1274	3.1686
chr1	222131014	222146461	B_peak_31834	0.78811		chr1	222141520	222141785	D_plan6_peak_76339	0.61435		chr1	222139307	222144960	6196	+		chr1	222142245	222142755	61	28	1.17072	5.44334	3.5877
chr1	222131014	222146461	B_peak_31834	0.78811		chr1	222141520	222141785	D_plan6_peak_76339	0.61435		chr1	222139307	222144960	6196	+		chr1	222142997	222144014	101	45	1.19356	6.12034	5.66128
chr1	222131014	222146461	B_peak_31834	0.78811		chr1	222142245	222142755	D_plan6_peak_76340	0.7411		chr1	222139307	222144960	6196	+		chr1	222139998	222140400	49	22	1.20768	5.1274	3.1686
chr1	222131014	222146461	B_peak_31834	0.78811		chr1	222142245	222142755	D_plan6_peak_76340	0.7411		chr1	222139307	222144960	6196	+		chr1	222142245	222142755	61	28	1.17072	5.44334	3.5877
chr1	222131014	222146461	B_peak_31834	0.78811		chr1	222142245	222142755	D_plan6_peak_76340	0.7411		chr1	222139307	222144960	6196	+		chr1	222142997	222144014	101	45	1.19356	6.12034	5.66128
chr1	222131014	222146461	B_peak_31834	0.78811		chr1	222142997	222144014	D_plan6_peak_76341	0.7613		chr1	222139307	222144960	6196	+		chr1	222139998	222140400	49	22	1.20768	5.1274	3.1686
chr1	222131014	222146461	B_peak_31834	0.78811		chr1	222142997	222144014	D_plan6_peak_76341	0.7613		chr1	222139307	222144960	6196	+		chr1	222142245	222142755	61	28	1.17072	5.44334	3.5877
chr1	222131014	222146461	B_peak_31834	0.78811		chr1	222142997	222144014	D_plan6_peak_76341	0.7613		chr1	222139307	222144960	6196	+		chr1	222142997	222144014	101	45	1.19356	6.12034	5.66128
chr1	222131014	222146461	B_peak_31834	0.78811		chr1	222144543	222145165	D_plan6_peak_76342	0.79023		chr1	222139307	222144960	6196	+		chr1	222139998	222140400	49	22	1.20768	5.1274	3.1686
chr1	222131014	222146461	B_peak_31834	0.78811		chr1	222144543	222145165	D_plan6_peak_76342	0.79023		chr1	222139307	222144960	6196	+		chr1	222142245	222142755	61	28	1.17072	5.44334	3.5877
chr1	222131014	222146461	B_peak_31834	0.78811		chr1	222144543	222145165	D_plan6_peak_76342	0.79023		chr1	222139307	222144960	6196	+		chr1	222142997	222144014	101	45	1.19356	6.12034	5.66128
chr1	233822209	233824146	B_peak_34169	0.89811		chr1	233822386	233822907	D_plan6_peak_81684	0.71426		chr1	233816934	233824950	6226	-		chr1	233822209	233824146	111	48	1.23174	6.23058	6.46217
chr1	233822209	233824146	B_peak_34169	0.89811		chr1	233823211	233823264	D_plan6_peak_81685	0.73452		chr1	233816934	233824950	6226	-		chr1	233822209	233824146	111	48	1.23174	6.23058	6.46217
chr1	233822209	233824146	B_peak_34169	0.89811		chr1	233823931	233824000	D_plan6_peak_81686	0.71775		chr1	233816934	233824950	6226	-		chr1	233822209	233824146	111	48	1.23174	6.23058	6.46217
chr10	99319750	99321014	B_peak_48081	0.82538		chr10	99320195	99320507	D_plan6_peak_114382	1.13072		chr10	99315496	99321528	3335	-		chr10	99320195	99320507	25	8	1.67279	4.00632	3.04994
chr10	99319750	99321014	B_peak_48081	0.82538		chr10	99320818	99321104	D_plan6_peak_114383	0.83714		chr10	99315496	99321528	3335	-		chr10	99320195	99320507	25	8	1.67279	4.00632	3.04994
chr11	73656314	73657832	B_peak_64761	6.40799		chr11	73657253	73657362	D_plan6_peak_157197	0.69468		chr11	73650074	73658503	3546	-		chr11	73656314	73657832	95	47	1.06268	6.1163	4.54539
chr11	121505454	121505584	B_peak_71469	0.7907		chr11	121504726	121505854	D_plan6_peak_170893	0.8915		chr11	121503275	121514200	3656	-		chr11	121504726	121505854	24	66	-1.28087	5.42565	3.73416
chr12	58055759	58056032	B_peak_80161	0.60429		chr12	58055658	58055870	D_plan6_peak_191321	0.65551		chr12	58051189	58061054	3806	+		chr12	58055658	58055870	7	0	3.17179	1.5859	3.0103
chr13	66718381	66720774	B_peak_97212	0.78704		chr13	66718563	66718650	D_plan6_peak_230876	0.87725		chr13	66711941	66721178	3987	-		chr13	66718381	66720774	103	42	1.20941	6.03097	5.45072
chr13	66718381	66720774	B_peak_97212	0.78704		chr13	66719259	66719310	D_plan6_peak_230877	0.76369		chr13	66711941	66721178	3987	-		chr13	66718381	66720774	103	42	1.20941	6.03097	5.45072
chr13	66718381	66720774	B_peak_97212	0.78704		chr13	66720239	66720965	D_plan6_peak_230878	0.95996		chr13	66711941	66721178	3987	-		chr13	66718381	66720774	103	42	1.20941	6.03097	5.45072
chr13	109917825	109922258	B_peak_101298	0.94391		chr13	109917943	109918744	D_plan6_peak_240844	0.79245		chr13	109917438	109923463	4057	+		chr13	109917943	109918744	67	26	1.30402	5.4069	4.36422
chr13	109917825	109922258	B_peak_101298	0.94391		chr13	109917943	109918744	D_plan6_peak_240844	0.79245		chr13	109917438	109923463	4057	+		chr13	109919621	109920673	84	38	1.07642	5.82361	3.88739
chr13	109917825	109922258	B_peak_101298	0.94391		chr13	109919069	109919140	D_plan6_peak_240845	0.6209		chr13	109917438	109923463	4057	+		chr13	109917943	109918744	67	26	1.30402	5.4069	4.36422
chr13	109917825	109922258	B_peak_101298	0.94391		chr13	109919069	109919140	D_plan6_peak_240845	0.6209		chr13	109917438	109923463	4057	+		chr13	109919621	109920673	84	38	1.07642	5.82361	3.88739
chr13	109917825	109922258	B_peak_101298	0.94391		chr13	109921044	109921542	D_plan6_peak_240847	0.86834		chr13	109917438	109923463	4057	+		chr13	109917943	109918744	67	26	1.30402	5.4069	4.36422
chr13	109917825	109922258	B_peak_101298	0.94391		chr13	109921044	109921542	D_plan6_peak_240847	0.86834		chr13	109917438	109923463	4057	+		chr13	109919621	109920673	84	38	1.07642	5.82361	3.88739
chr13	109917825	109922258	B_peak_101298	0.94391		chr13	109921804	109922483	D_plan6_peak_240848	0.65405		chr13	109917438	109923463	4057	+		chr13	109917943	109918744	67	26	1.30402	5.4069	4.36422
chr13	109917825	109922258	B_peak_101298	0.94391		chr13	109921804	109922483	D_plan6_peak_240848	0.65405		chr13	109917438	109923463	4057	+		chr13	109919621	109920673	84	38	1.07642	5.82361	3.88739
chr13	109917825	109922258	B_peak_101298	0.94391		chr13	109919621	109920673	D_plan6_peak_240846	0.77854		chr13	109917438	109923463	4057	+		chr13	109917943	109918744	67	26	1.30402	5.4069	4.36422
chr13	109917825	109922258	B_peak_101298	0.94391		chr13	109919621	109920673	D_plan6_peak_240846	0.77854		chr13	109917438	109923463	4057	+		chr13	109919621	109920673	84	38	1.07642	5.82361	3.88739
chr14	93092033	93093074	B_peak_110600	2.93869		chr14	93091831	93093568	D_plan6_peak_262872	1.08123		chr14	93088762	93095953	4215	-		chr14	93091831	93093568	46	99	-1.09109	6.09831	4.41238
chr17	32510887	32512351	B_peak_138808	0.93059		chr17	32510976	32511150	D_plan6_peak_332570	0.85434		chr17	32510526	32519699	4442	+		chr17	32510976	32511150	14	1	3.07466	2.53733	4.4643
chr17	32510887	32512351	B_peak_138808	0.93059		chr17	32511664	32511758	D_plan6_peak_332571	0.87961		chr17	32510526	32519699	4442	+		chr17	32510976	32511150	14	1	3.07466	2.53733	4.4643
chr17	41433304	41442250	B_peak_141242	0.93789		chr17	41433236	41438333	D_plan6_peak_338127	0.84583		chr17	41430155	41435350	4454	-		chr17	41438733	41438965	67	29	1.23969	5.52673	4.25291
chr19	20958162	20961986	B_peak_164989	1.50311		chr19	20958606	20958861	D_plan6_peak_396957	1.03093		chr19	20952100	20963415	4649	-		chr19	20959232	20960371	180	86	1.02555	6.95572	7.28169
chr19	20958162	20961986	B_peak_164989	1.50311		chr19	20959232	20960371	D_plan6_peak_396958	0.80459		chr19	20952100	20963415	4649	-		chr19	20959232	20960371	180	86	1.02555	6.95572	7.28169
chr19	20958162	20961986	B_peak_164989	1.50311		chr19	20960635	20961418	D_plan6_peak_396959	1.67332		chr19	20952100	20963415	4649	-		chr19	20959232	20960371	180	86	1.02555	6.95572	7.28169
chr19	20958162	20961986	B_peak_164989	1.50311		chr19	20961725	20961979	D_plan6_peak_396960	0.71334		chr19	20952100	20963415	4649	-		chr19	20959232	20960371	180	86	1.02555	6.95572	7.28169
chr19	21971237	21972382	B_peak_165300	1.48974		chr19	21971649	21972293	D_plan6_peak_397524	0.95339		chr19	21968952	21975023	19p12b_HML6	-		chr19	21971649	21972293	19	54	-1.26578	5.14847	3.08956
chr19	53234745	53248835	B_peak_172234	0.78452		chr19	53243432	53243940	D_plan6_peak_414073	0.83626		chr19	53243799	53253078	4768	-		chr19	53237588	53238191	126	62	1.01625	6.4854	5.25578
chr19	53234745	53248835	B_peak_172234	0.78452		chr19	53244209	53244260	D_plan6_peak_414074	1.45156		chr19	53243799	53253078	4768	-		chr19	53237588	53238191	126	62	1.01625	6.4854	5.25578
chr19	53234745	53248835	B_peak_172234	0.78452		chr19	53244692	53245410	D_plan6_peak_414075	0.76267		chr19	53243799	53253078	4768	-		chr19	53237588	53238191	126	62	1.01625	6.4854	5.25578
chr19	53234745	53248835	B_peak_172234	0.78452		chr19	53245827	53245878	D_plan6_peak_414076	0.60168		chr19	53243799	53253078	4768	-		chr19	53237588	53238191	126	62	1.01625	6.4854	5.25578
chr19	53234745	53248835	B_peak_172234	0.78452		chr19	53246892	53247565	D_plan6_peak_414077	0.69924		chr19	53243799	53253078	4768	-		chr19	53237588	53238191	126	62	1.01625	6.4854	5.25578
chr19	53234745	53248835	B_peak_172234	0.78452		chr19	53248593	53248806	D_plan6_peak_414079	0.76585		chr19	53243799	53253078	4768	-		chr19	53237588	53238191	126	62	1.01625	6.4854	5.25578
chr19	53234745	53248835	B_peak_172234	0.78452		chr19	53247991	53248323	D_plan6_peak_414078	1.16107		chr19	53243799	53253078	4768	-		chr19	53237588	53238191	126	62	1.01625	6.4854	5.25578
chr2	38294515	38338336	B_peak_179036	0.95201		chr2	38308112	38308338	D_plan6_peak_430516	0.92905		chr2	38307942	38313654	513	-		chr2	38299623	38299945	69	32	1.11304	5.60091	3.58903
chr2	38294515	38338336	B_peak_179036	0.95201		chr2	38308821	38309075	D_plan6_peak_430517	0.69048		chr2	38307942	38313654	513	-		chr2	38299623	38299945	69	32	1.11304	5.60091	3.58903
chr2	38294515	38338336	B_peak_179036	0.95201		chr2	38309445	38309508	D_plan6_peak_430518	0.59364		chr2	38307942	38313654	513	-		chr2	38299623	38299945	69	32	1.11304	5.60091	3.58903
chr2	38294515	38338336	B_peak_179036	0.95201		chr2	38310598	38311148	D_plan6_peak_430519	0.97284		chr2	38307942	38313654	513	-		chr2	38299623	38299945	69	32	1.11304	5.60091	3.58903
chr2	38294515	38338336	B_peak_179036	0.95201		chr2	38311538	38311971	D_plan6_peak_430520	0.93838		chr2	38307942	38313654	513	-		chr2	38299623	38299945	69	32	1.11304	5.60091	3.58903
chr2	38294515	38338336	B_peak_179036	0.95201		chr2	38312427	38315186	D_plan6_peak_430521	0.89061		chr2	38307942	38313654	513	-		chr2	38299623	38299945	69	32	1.11304	5.60091	3.58903
chr2	100981880	100982418	B_peak_188551	0.7605		chr2	100980738	100982185	D_plan6_peak_452336	0.66174		chr2	100978450	100982402	2q11,2_HML8	-		chr2	100980738	100982185	28	69	-1.18899	5.53479	3.51683
chr20	40321098	40323289	B_peak_212208	0.8071		chr20	40321552	40322073	D_plan6_peak_509903	0.7651		chr20	40313563	40324461	4842	+		chr20	40321552	40322073	77	40	1.02239	5.86875	3.63527
chr20	40321098	40323289	B_peak_212208	0.8071		chr20	40322379	40322715	D_plan6_peak_509904	1.09313		chr20	40313563	40324461	4842	+		chr20	40321552	40322073	77	40	1.02239	5.86875	3.63527
chr20	40321098	40323289	B_peak_212208	0.8071		chr20	40322929	40323320	D_plan6_peak_509905	1.66448		chr20	40313563	40324461	4842	+		chr20	40321552	40322073	77	40	1.02239	5.86875	3.63527
chr20	40321098	40323289	B_peak_212208	0.8071		chr20	40320899	40321120	D_plan6_peak_509902	0.55277		chr20	40313563	40324461	4842	+		chr20	40321552	40322073	77	40	1.02239	5.86875	3.63527
chr20	44211303	44211827	B_peak_212905	1.70083		chr20	44211545	44211752	D_plan6_peak_511524	0.85973		chr20	44211312	44217224	4846	-		chr20	44211545	44211752	13	3	1.9877	2.99385	3.03428
chr3	104159640	104167243	B_peak_240118	1.18664		chr3	104159685	104159736	D_plan6_peak_579524	1.69394		chr3	104158777	104164639	1054	-		chr3	104160595	104161452	80	34	1.25853	5.75855	5.05024
chr3	104159640	104167243	B_peak_240118	1.18664		chr3	104159685	104159736	D_plan6_peak_579524	1.69394		chr3	104158777	104164639	1054	-		chr3	104161824	104162262	77	38	1.0498	5.8103	3.75257
chr3	104159640	104167243	B_peak_240118	1.18664		chr3	104159685	104159736	D_plan6_peak_579524	1.69394		chr3	104158777	104164639	1054	-		chr3	104162485	104163017	72	25	1.54241	5.47164	6.15893
chr3	104159640	104167243	B_peak_240118	1.18664		chr3	104160042	104160158	D_plan6_peak_579525	0.777		chr3	104158777	104164639	1054	-		chr3	104160595	104161452	80	34	1.25853	5.75855	5.05024
chr3	104159640	104167243	B_peak_240118	1.18664		chr3	104160042	104160158	D_plan6_peak_579525	0.777		chr3	104158777	104164639	1054	-		chr3	104161824	104162262	77	38	1.0498	5.8103	3.75257
chr3	104159640	104167243	B_peak_240118	1.18664		chr3	104160042	104160158	D_plan6_peak_579525	0.777		chr3	104158777	104164639	1054	-		chr3	104162485	104163017	72	25	1.54241	5.47164	6.15893
chr3	104159640	104167243	B_peak_240118	1.18664		chr3	104160595	104161452	D_plan6_peak_579526	1.02446		chr3	104158777	104164639	1054	-		chr3	104160595	104161452	80	34	1.25853	5.75855	5.05024
chr3	104159640	104167243	B_peak_240118	1.18664		chr3	104160595	104161452	D_plan6_peak_579526	1.02446		chr3	104158777	104164639	1054	-		chr3	104161824	104162262	77	38	1.0498	5.8103	3.75257
chr3	104159640	104167243	B_peak_240118	1.18664		chr3	104160595	104161452	D_plan6_peak_579526	1.02446		chr3	104158777	104164639	1054	-		chr3	104162485	104163017	72	25	1.54241	5.47164	6.15893
chr3	104159640	104167243	B_peak_240118	1.18664		chr3	104161824	104162262	D_plan6_peak_579527	0.86829		chr3	104158777	104164639	1054	-		chr3	104160595	104161452	80	34	1.25853	5.75855	5.05024
chr3	104159640	104167243	B_peak_240118	1.18664		chr3	104161824	104162262	D_plan6_peak_579527	0.86829		chr3	104158777	104164639	1054	-		chr3	104161824	104162262	77	38	1.0498	5.8103	3.75257
chr3	104159640	104167243	B_peak_240118	1.18664		chr3	104161824	104162262	D_plan6_peak_579527	0.86829		chr3	104158777	104164639	1054	-		chr3	104162485	104163017	72	25	1.54241	5.47164	6.15893
chr3	104159640	104167243	B_peak_240118	1.18664		chr3	104162485	104163017	D_plan6_peak_579528	1.03325		chr3	104158777	104164639	1054	-		chr3	104160595	104161452	80	34	1.25853	5.75855	5.05024
chr3	104159640	104167243	B_peak_240118	1.18664		chr3	104162485	104163017	D_plan6_peak_579528	1.03325		chr3	104158777	104164639	1054	-		chr3	104161824	104162262	77	38	1.0498	5.8103	3.75257
chr3	104159640	104167243	B_peak_240118	1.18664		chr3	104162485	104163017	D_plan6_peak_579528	1.03325		chr3	104158777	104164639	1054	-		chr3	104162485	104163017	72	25	1.54241	5.47164	6.15893
chr3	104159640	104167243	B_peak_240118	1.18664		chr3	104163490	104163813	D_plan6_peak_579529	0.83185		chr3	104158777	104164639	1054	-		chr3	104160595	104161452	80	34	1.25853	5.75855	5.05024
chr3	104159640	104167243	B_peak_240118	1.18664		chr3	104163490	104163813	D_plan6_peak_579529	0.83185		chr3	104158777	104164639	1054	-		chr3	104161824	104162262	77	38	1.0498	5.8103	3.75257
chr3	104159640	104167243	B_peak_240118	1.18664		chr3	104163490	104163813	D_plan6_peak_579529	0.83185		chr3	104158777	104164639	1054	-		chr3	104162485	104163017	72	25	1.54241	5.47164	6.15893
chr3	104159640	104167243	B_peak_240118	1.18664		chr3	104164036	104164299	D_plan6_peak_579530	0.73433		chr3	104158777	104164639	1054	-		chr3	104160595	104161452	80	34	1.25853	5.75855	5.05024
chr3	104159640	104167243	B_peak_240118	1.18664		chr3	104164036	104164299	D_plan6_peak_579530	0.73433		chr3	104158777	104164639	1054	-		chr3	104161824	104162262	77	38	1.0498	5.8103	3.75257
chr3	104159640	104167243	B_peak_240118	1.18664		chr3	104164036	104164299	D_plan6_peak_579530	0.73433		chr3	104158777	104164639	1054	-		chr3	104162485	104163017	72	25	1.54241	5.47164	6.15893
chr3	142162079	142168860	B_peak_246728	0.88365		chr3	142161995	142162106	D_plan6_peak_594506	1.48685		chr3	142157021	142162495	3q23b_HERVW	+		chr3	142167089	142167694	96	46	1.08451	6.09684	4.74275
chr5	10719200	10719529	B_peak_274797	1.10342		chr5	10719046	10719910	D_plan6_peak_661911	1.8048		chr5	10716252	10725049	1756	+		chr5	10719046	10719910	24	66	-1.31592	5.40813	3.96463
chr5	82268577	82271507	B_peak_282753	1.25275		chr5	82268575	82268774	D_plan6_peak_681050	0.7493		chr5	82264927	82271811	1894	-		chr5	82270019	82271405	173	84	1.00947	6.91412	6.87773
chr5	82268577	82271507	B_peak_282753	1.25275		chr5	82269129	82269453	D_plan6_peak_681051	0.96493		chr5	82264927	82271811	1894	-		chr5	82270019	82271405	173	84	1.00947	6.91412	6.87773
chr5	82268577	82271507	B_peak_282753	1.25275		chr5	82269725	82269776	D_plan6_peak_681052	0.60206		chr5	82264927	82271811	1894	-		chr5	82270019	82271405	173	84	1.00947	6.91412	6.87773
chr5	82268577	82271507	B_peak_282753	1.25275		chr5	82270019	82271405	D_plan6_peak_681053	0.73505		chr5	82264927	82271811	1894	-		chr5	82270019	82271405	173	84	1.00947	6.91412	6.87773
chr8	80299931	80304742	B_peak_344776	0.8363		chr8	80300274	80300536	D_plan6_peak_832060	0.72958		chr8	80298339	80303920	2867	-		chr8	80300858	80301638	66	34	1.01029	5.63443	3.19393
chr8	80299931	80304742	B_peak_344776	0.8363		chr8	80300274	80300536	D_plan6_peak_832060	0.72958		chr8	80298339	80303920	2867	-		chr8	80302885	80303537	78	33	1.28241	5.72867	5.13782
chr8	80299931	80304742	B_peak_344776	0.8363		chr8	80300858	80301638	D_plan6_peak_832061	0.76254		chr8	80298339	80303920	2867	-		chr8	80300858	80301638	66	34	1.01029	5.63443	3.19393
chr8	80299931	80304742	B_peak_344776	0.8363		chr8	80300858	80301638	D_plan6_peak_832061	0.76254		chr8	80298339	80303920	2867	-		chr8	80302885	80303537	78	33	1.28241	5.72867	5.13782
chr8	80299931	80304742	B_peak_344776	0.8363		chr8	80301977	80302293	D_plan6_peak_832062	0.99623		chr8	80298339	80303920	2867	-		chr8	80300858	80301638	66	34	1.01029	5.63443	3.19393
chr8	80299931	80304742	B_peak_344776	0.8363		chr8	80301977	80302293	D_plan6_peak_832062	0.99623		chr8	80298339	80303920	2867	-		chr8	80302885	80303537	78	33	1.28241	5.72867	5.13782
chr8	80299931	80304742	B_peak_344776	0.8363		chr8	80302547	80302619	D_plan6_peak_832063	0.82402		chr8	80298339	80303920	2867	-		chr8	80300858	80301638	66	34	1.01029	5.63443	3.19393
chr8	80299931	80304742	B_peak_344776	0.8363		chr8	80302547	80302619	D_plan6_peak_832063	0.82402		chr8	80298339	80303920	2867	-		chr8	80302885	80303537	78	33	1.28241	5.72867	5.13782
chr8	80299931	80304742	B_peak_344776	0.8363		chr8	80302885	80303537	D_plan6_peak_832064	0.83032		chr8	80298339	80303920	2867	-		chr8	80300858	80301638	66	34	1.01029	5.63443	3.19393
chr8	80299931	80304742	B_peak_344776	0.8363		chr8	80302885	80303537	D_plan6_peak_832064	0.83032		chr8	80298339	80303920	2867	-		chr8	80302885	80303537	78	33	1.28241	5.72867	5.13782
chr8	80299931	80304742	B_peak_344776	0.8363		chr8	80303868	80305633	D_plan6_peak_832065	1.14845		chr8	80298339	80303920	2867	-		chr8	80300858	80301638	66	34	1.01029	5.63443	3.19393
chr8	80299931	80304742	B_peak_344776	0.8363		chr8	80303868	80305633	D_plan6_peak_832065	1.14845		chr8	80298339	80303920	2867	-		chr8	80302885	80303537	78	33	1.28241	5.72867	5.13782
chr8	91098606	91107605	B_peak_345974	3.10123		chr8	91100079	91102666	D_plan6_peak_834961	1.09654		chr8	91101561	91108109	2897	-		chr8	91104560	91105656	100	46	1.1587	6.13394	5.44278
chr8	91098606	91107605	B_peak_345974	3.10123		chr8	91100079	91102666	D_plan6_peak_834961	1.09654		chr8	91101561	91108109	2897	-		chr8	91107260	91107519	28	7	1.96904	3.98452	3.85629
chr8	91098606	91107605	B_peak_345974	3.10123		chr8	91103358	91103409	D_plan6_peak_834962	1.31119		chr8	91101561	91108109	2897	-		chr8	91104560	91105656	100	46	1.1587	6.13394	5.44278
chr8	91098606	91107605	B_peak_345974	3.10123		chr8	91103358	91103409	D_plan6_peak_834962	1.31119		chr8	91101561	91108109	2897	-		chr8	91107260	91107519	28	7	1.96904	3.98452	3.85629
chr8	91098606	91107605	B_peak_345974	3.10123		chr8	91103664	91103726	D_plan6_peak_834963	0.70542		chr8	91101561	91108109	2897	-		chr8	91104560	91105656	100	46	1.1587	6.13394	5.44278
chr8	91098606	91107605	B_peak_345974	3.10123		chr8	91103664	91103726	D_plan6_peak_834963	0.70542		chr8	91101561	91108109	2897	-		chr8	91107260	91107519	28	7	1.96904	3.98452	3.85629
chr8	91098606	91107605	B_peak_345974	3.10123		chr8	91104001	91104070	D_plan6_peak_834964	0.78782		chr8	91101561	91108109	2897	-		chr8	91104560	91105656	100	46	1.1587	6.13394	5.44278
chr8	91098606	91107605	B_peak_345974	3.10123		chr8	91104001	91104070	D_plan6_peak_834964	0.78782		chr8	91101561	91108109	2897	-		chr8	91107260	91107519	28	7	1.96904	3.98452	3.85629
chr8	91098606	91107605	B_peak_345974	3.10123		chr8	91104560	91105656	D_plan6_peak_834965	0.89952		chr8	91101561	91108109	2897	-		chr8	91104560	91105656	100	46	1.1587	6.13394	5.44278
chr8	91098606	91107605	B_peak_345974	3.10123		chr8	91104560	91105656	D_plan6_peak_834965	0.89952		chr8	91101561	91108109	2897	-		chr8	91107260	91107519	28	7	1.96904	3.98452	3.85629
chr8	91098606	91107605	B_peak_345974	3.10123		chr8	91106168	91106355	D_plan6_peak_834966	0.97434		chr8	91101561	91108109	2897	-		chr8	91104560	91105656	100	46	1.1587	6.13394	5.44278
chr8	91098606	91107605	B_peak_345974	3.10123		chr8	91106168	91106355	D_plan6_peak_834966	0.97434		chr8	91101561	91108109	2897	-		chr8	91107260	91107519	28	7	1.96904	3.98452	3.85629
chr8	91098606	91107605	B_peak_345974	3.10123		chr8	91107260	91107519	D_plan6_peak_834967	0.90851		chr8	91101561	91108109	2897	-		chr8	91104560	91105656	100	46	1.1587	6.13394	5.44278
chr8	91098606	91107605	B_peak_345974	3.10123		chr8	91107260	91107519	D_plan6_peak_834967	0.90851		chr8	91101561	91108109	2897	-		chr8	91107260	91107519	28	7	1.96904	3.98452	3.85629
chr9	88495183	88502886	B_peak_358716	4.67981		chr9	88496191	88496592	D_plan6_peak_866667	0.96326		chr9	88495891	88501197	3090	+		chr9	88496877	88497757	81	39	1.09116	5.86751	4.09659
chr9	88495183	88502886	B_peak_358716	4.67981		chr9	88496877	88497757	D_plan6_peak_866668	0.81793		chr9	88495891	88501197	3090	+		chr9	88496877	88497757	81	39	1.09116	5.86751	4.09659
chr9	88495183	88502886	B_peak_358716	4.67981		chr9	88498113	88498670	D_plan6_peak_866669	0.82023		chr9	88495891	88501197	3090	+		chr9	88496877	88497757	81	39	1.09116	5.86751	4.09659
chr9	88495183	88502886	B_peak_358716	4.67981		chr9	88498910	88499891	D_plan6_peak_866670	0.71317		chr9	88495891	88501197	3090	+		chr9	88496877	88497757	81	39	1.09116	5.86751	4.09659
chr9	88495183	88502886	B_peak_358716	4.67981		chr9	88500249	88501322	D_plan6_peak_866671	0.96994		chr9	88495891	88501197	3090	+		chr9	88496877	88497757	81	39	1.09116	5.86751	4.09659
chrX	28519611	28528784	B_peak_370895	1.02057		chrX	28519516	28520735	D_plan6_peak_896584	0.85669		chrX	28518567	28527432	5327	-		chrX	28524572	28525700	141	54	1.20758	6.38515	6.87997
chrX	28519611	28528784	B_peak_370895	1.02057		chrX	28521062	28521190	D_plan6_peak_896585	0.89363		chrX	28518567	28527432	5327	-		chrX	28524572	28525700	141	54	1.20758	6.38515	6.87997
chrX	28519611	28528784	B_peak_370895	1.02057		chrX	28521609	28524233	D_plan6_peak_896586	0.92121		chrX	28518567	28527432	5327	-		chrX	28524572	28525700	141	54	1.20758	6.38515	6.87997
chrX	28519611	28528784	B_peak_370895	1.02057		chrX	28524572	28525700	D_plan6_peak_896587	1.19561		chrX	28518567	28527432	5327	-		chrX	28524572	28525700	141	54	1.20758	6.38515	6.87997
chrX	28519611	28528784	B_peak_370895	1.02057		chrX	28525959	28527005	D_plan6_peak_896588	1.05694		chrX	28518567	28527432	5327	-		chrX	28524572	28525700	141	54	1.20758	6.38515	6.87997
chrX	28519611	28528784	B_peak_370895	1.02057		chrX	28527336	28528191	D_plan6_peak_896589	0.94218		chrX	28518567	28527432	5327	-		chrX	28524572	28525700	141	54	1.20758	6.38515	6.87997

## Sheet: BvsF diffpeaks_HERV
B_peaks (untreated)						F_peaks (Romidepsin)						intersection with HERV coordinates						diffpeak analysis
chr	start	end	peak ID	p-value		chr	start	end	peak ID	p-value		chr	start	end	HERV ID	strand		chr	start	end	raw reads B	raw reads F	log2 ratio of read density	average log2 read density	-LOG10(p-value)
chr19	53546654	53548976	B_peak_172311	0.70816		chr19	53547826	53549224	F_peak_408751	0.83837		chr19	53547993	53554933	ERV-V2	+		chr19	53547826	53549224	86	205	-1.07942	7.14679	8.87639
chr1	118363993	118365930	B_peak_20794	1.12774		chr1	118363242	118365474	F_peak_52363	0.74727		chr1	118357995	118364485	6028	-		chr1	118363242	118365474	57	129	-1.06748	6.48863	5.51474
chr1	150598426	150605855	B_peak_21912	0.77807		chr1	150600094	150601475	F_peak_55173	0.78324		chr1	150600635	150608252	6062	-		chr1	150601833	150602046	51	18	1.55684	5.02635	4.74754
chr1	150598426	150605855	B_peak_21912	0.77807		chr1	150601833	150602046	F_peak_55174	0.95617		chr1	150600635	150608252	6062	-		chr1	150601833	150602046	51	18	1.55684	5.02635	4.74754
chr1	150598426	150605855	B_peak_21912	0.77807		chr1	150602288	150603099	F_peak_55175	0.66911		chr1	150600635	150608252	6062	-		chr1	150601833	150602046	51	18	1.55684	5.02635	4.74754
chr1	150598426	150605855	B_peak_21912	0.77807		chr1	150603581	150603818	F_peak_55176	0.60148		chr1	150600635	150608252	6062	-		chr1	150601833	150602046	51	18	1.55684	5.02635	4.74754
chr1	150598426	150605855	B_peak_21912	0.77807		chr1	150604073	150604419	F_peak_55177	0.69675		chr1	150600635	150608252	6062	-		chr1	150601833	150602046	51	18	1.55684	5.02635	4.74754
chr1	150598426	150605855	B_peak_21912	0.77807		chr1	150604829	150605210	F_peak_55178	0.80237		chr1	150600635	150608252	6062	-		chr1	150601833	150602046	51	18	1.55684	5.02635	4.74754
chr1	150598426	150605855	B_peak_21912	0.77807		chr1	150605542	150605873	F_peak_55179	0.6309		chr1	150600635	150608252	6062	-		chr1	150601833	150602046	51	18	1.55684	5.02635	4.74754
chr1	183583032	183584296	B_peak_26822	0.75754		chr1	183584195	183584250	F_peak_67158	0.75408		chr1	183582345	183591578	6123	+		chr1	183583032	183584296	41	14	1.60427	4.70903	4.20641
chr1	206277009	206294646	B_peak_29827	0.73822		chr1	206278072	206282516	F_peak_74494	0.78888		chr1	206282459	206288668	6169	+		chr1	206282824	206288429	1448	623	1.09356	9.83218	57.4284
chr1	206277009	206294646	B_peak_29827	0.73822		chr1	206282824	206288429	F_peak_74495	0.83424		chr1	206282459	206288668	6169	+		chr1	206282824	206288429	1448	623	1.09356	9.83218	57.4284
chr1	211862182	211863755	B_peak_30632	1.23575		chr1	211863007	211863174	F_peak_76625	0.92386		chr1	211860481	211867798	6181	+		chr1	211862182	211863755	44	19	1.28408	4.96397	3.27639
chr1	212600010	212600868	B_peak_30784	0.75918		chr1	212600859	212601162	F_peak_77031	0.73967		chr1	212596402	212601957	6183	+		chr1	212600010	212600868	37	15	1.37358	4.68679	3.02569
chr1	222131014	222146461	B_peak_31834	0.78811		chr1	222131028	222131290	F_peak_79640	0.62145		chr1	222121123	222131977	6195	+		chr1	222141608	222141852	34	12	1.56008	4.48048	3.38598
chr1	222131014	222146461	B_peak_31834	0.78811		chr1	222131028	222131290	F_peak_79640	0.62145		chr1	222121123	222131977	6195	+		chr1	222143478	222143973	66	28	1.2952	5.50558	4.49488
chr1	222131014	222146461	B_peak_31834	0.78811		chr1	222131028	222131290	F_peak_79640	0.62145		chr1	222121123	222131977	6195	+		chr1	222145430	222145984	54	19	1.55994	5.1019	4.97458
chr1	222131014	222146461	B_peak_31834	0.78811		chr1	222131893	222132044	F_peak_79641	1.77902		chr1	222121123	222131977	6195	+		chr1	222141608	222141852	34	12	1.56008	4.48048	3.38598
chr1	222131014	222146461	B_peak_31834	0.78811		chr1	222131893	222132044	F_peak_79641	1.77902		chr1	222121123	222131977	6195	+		chr1	222143478	222143973	66	28	1.2952	5.50558	4.49488
chr1	222131014	222146461	B_peak_31834	0.78811		chr1	222131893	222132044	F_peak_79641	1.77902		chr1	222121123	222131977	6195	+		chr1	222145430	222145984	54	19	1.55994	5.1019	4.97458
chr1	222131014	222146461	B_peak_31834	0.78811		chr1	222140081	222140401	F_peak_79647	1.26362		chr1	222139307	222144960	6196	+		chr1	222141608	222141852	34	12	1.56008	4.48048	3.38598
chr1	222131014	222146461	B_peak_31834	0.78811		chr1	222140081	222140401	F_peak_79647	1.26362		chr1	222139307	222144960	6196	+		chr1	222143478	222143973	66	28	1.2952	5.50558	4.49488
chr1	222131014	222146461	B_peak_31834	0.78811		chr1	222140081	222140401	F_peak_79647	1.26362		chr1	222139307	222144960	6196	+		chr1	222145430	222145984	54	19	1.55994	5.1019	4.97458
chr1	222131014	222146461	B_peak_31834	0.78811		chr1	222141065	222141115	F_peak_79648	1.84027		chr1	222139307	222144960	6196	+		chr1	222141608	222141852	34	12	1.56008	4.48048	3.38598
chr1	222131014	222146461	B_peak_31834	0.78811		chr1	222141065	222141115	F_peak_79648	1.84027		chr1	222139307	222144960	6196	+		chr1	222143478	222143973	66	28	1.2952	5.50558	4.49488
chr1	222131014	222146461	B_peak_31834	0.78811		chr1	222141065	222141115	F_peak_79648	1.84027		chr1	222139307	222144960	6196	+		chr1	222145430	222145984	54	19	1.55994	5.1019	4.97458
chr1	222131014	222146461	B_peak_31834	0.78811		chr1	222141608	222141852	F_peak_79649	1.29748		chr1	222139307	222144960	6196	+		chr1	222141608	222141852	34	12	1.56008	4.48048	3.38598
chr1	222131014	222146461	B_peak_31834	0.78811		chr1	222141608	222141852	F_peak_79649	1.29748		chr1	222139307	222144960	6196	+		chr1	222143478	222143973	66	28	1.2952	5.50558	4.49488
chr1	222131014	222146461	B_peak_31834	0.78811		chr1	222141608	222141852	F_peak_79649	1.29748		chr1	222139307	222144960	6196	+		chr1	222145430	222145984	54	19	1.55994	5.1019	4.97458
chr1	222131014	222146461	B_peak_31834	0.78811		chr1	222142315	222142365	F_peak_79650	0.99496		chr1	222139307	222144960	6196	+		chr1	222141608	222141852	34	12	1.56008	4.48048	3.38598
chr1	222131014	222146461	B_peak_31834	0.78811		chr1	222142315	222142365	F_peak_79650	0.99496		chr1	222139307	222144960	6196	+		chr1	222143478	222143973	66	28	1.2952	5.50558	4.49488
chr1	222131014	222146461	B_peak_31834	0.78811		chr1	222142315	222142365	F_peak_79650	0.99496		chr1	222139307	222144960	6196	+		chr1	222145430	222145984	54	19	1.55994	5.1019	4.97458
chr1	222131014	222146461	B_peak_31834	0.78811		chr1	222143478	222143973	F_peak_79651	1.71286		chr1	222139307	222144960	6196	+		chr1	222141608	222141852	34	12	1.56008	4.48048	3.38598
chr1	222131014	222146461	B_peak_31834	0.78811		chr1	222143478	222143973	F_peak_79651	1.71286		chr1	222139307	222144960	6196	+		chr1	222143478	222143973	66	28	1.2952	5.50558	4.49488
chr1	222131014	222146461	B_peak_31834	0.78811		chr1	222143478	222143973	F_peak_79651	1.71286		chr1	222139307	222144960	6196	+		chr1	222145430	222145984	54	19	1.55994	5.1019	4.97458
chr1	222131014	222146461	B_peak_31834	0.78811		chr1	222131028	222131290	F_peak_79640	0.62145		chr1	222121123	222131977	6195	+		chr1	222141608	222141852	34	12	1.56008	4.48048	3.38598
chr1	222131014	222146461	B_peak_31834	0.78811		chr1	222131028	222131290	F_peak_79640	0.62145		chr1	222121123	222131977	6195	+		chr1	222143478	222143973	66	28	1.2952	5.50558	4.49488
chr1	222131014	222146461	B_peak_31834	0.78811		chr1	222131028	222131290	F_peak_79640	0.62145		chr1	222121123	222131977	6195	+		chr1	222145430	222145984	54	19	1.55994	5.1019	4.97458
chr1	222131014	222146461	B_peak_31834	0.78811		chr1	222131893	222132044	F_peak_79641	1.77902		chr1	222121123	222131977	6195	+		chr1	222141608	222141852	34	12	1.56008	4.48048	3.38598
chr1	222131014	222146461	B_peak_31834	0.78811		chr1	222131893	222132044	F_peak_79641	1.77902		chr1	222121123	222131977	6195	+		chr1	222143478	222143973	66	28	1.2952	5.50558	4.49488
chr1	222131014	222146461	B_peak_31834	0.78811		chr1	222131893	222132044	F_peak_79641	1.77902		chr1	222121123	222131977	6195	+		chr1	222145430	222145984	54	19	1.55994	5.1019	4.97458
chr1	222131014	222146461	B_peak_31834	0.78811		chr1	222140081	222140401	F_peak_79647	1.26362		chr1	222139307	222144960	6196	+		chr1	222141608	222141852	34	12	1.56008	4.48048	3.38598
chr1	222131014	222146461	B_peak_31834	0.78811		chr1	222140081	222140401	F_peak_79647	1.26362		chr1	222139307	222144960	6196	+		chr1	222143478	222143973	66	28	1.2952	5.50558	4.49488
chr1	222131014	222146461	B_peak_31834	0.78811		chr1	222140081	222140401	F_peak_79647	1.26362		chr1	222139307	222144960	6196	+		chr1	222145430	222145984	54	19	1.55994	5.1019	4.97458
chr1	222131014	222146461	B_peak_31834	0.78811		chr1	222141065	222141115	F_peak_79648	1.84027		chr1	222139307	222144960	6196	+		chr1	222141608	222141852	34	12	1.56008	4.48048	3.38598
chr1	222131014	222146461	B_peak_31834	0.78811		chr1	222141065	222141115	F_peak_79648	1.84027		chr1	222139307	222144960	6196	+		chr1	222143478	222143973	66	28	1.2952	5.50558	4.49488
chr1	222131014	222146461	B_peak_31834	0.78811		chr1	222141065	222141115	F_peak_79648	1.84027		chr1	222139307	222144960	6196	+		chr1	222145430	222145984	54	19	1.55994	5.1019	4.97458
chr1	222131014	222146461	B_peak_31834	0.78811		chr1	222141608	222141852	F_peak_79649	1.29748		chr1	222139307	222144960	6196	+		chr1	222141608	222141852	34	12	1.56008	4.48048	3.38598
chr1	222131014	222146461	B_peak_31834	0.78811		chr1	222141608	222141852	F_peak_79649	1.29748		chr1	222139307	222144960	6196	+		chr1	222143478	222143973	66	28	1.2952	5.50558	4.49488
chr1	222131014	222146461	B_peak_31834	0.78811		chr1	222141608	222141852	F_peak_79649	1.29748		chr1	222139307	222144960	6196	+		chr1	222145430	222145984	54	19	1.55994	5.1019	4.97458
chr1	222131014	222146461	B_peak_31834	0.78811		chr1	222142315	222142365	F_peak_79650	0.99496		chr1	222139307	222144960	6196	+		chr1	222141608	222141852	34	12	1.56008	4.48048	3.38598
chr1	222131014	222146461	B_peak_31834	0.78811		chr1	222142315	222142365	F_peak_79650	0.99496		chr1	222139307	222144960	6196	+		chr1	222143478	222143973	66	28	1.2952	5.50558	4.49488
chr1	222131014	222146461	B_peak_31834	0.78811		chr1	222142315	222142365	F_peak_79650	0.99496		chr1	222139307	222144960	6196	+		chr1	222145430	222145984	54	19	1.55994	5.1019	4.97458
chr1	222131014	222146461	B_peak_31834	0.78811		chr1	222143478	222143973	F_peak_79651	1.71286		chr1	222139307	222144960	6196	+		chr1	222141608	222141852	34	12	1.56008	4.48048	3.38598
chr1	222131014	222146461	B_peak_31834	0.78811		chr1	222143478	222143973	F_peak_79651	1.71286		chr1	222139307	222144960	6196	+		chr1	222143478	222143973	66	28	1.2952	5.50558	4.49488
chr1	222131014	222146461	B_peak_31834	0.78811		chr1	222143478	222143973	F_peak_79651	1.71286		chr1	222139307	222144960	6196	+		chr1	222145430	222145984	54	19	1.55994	5.1019	4.97458
chr1	230735282	230738512	B_peak_33571	0.77241		chr1	230736225	230737000	F_peak_84150	0.81914		chr1	230736962	230744760	6221	+		chr1	230737396	230738013	48	18	1.47515	4.9855	4.21634
chr1	230735282	230738512	B_peak_33571	0.77241		chr1	230737396	230738013	F_peak_84151	0.69748		chr1	230736962	230744760	6221	+		chr1	230737396	230738013	48	18	1.47515	4.9855	4.21634
chr1	230735282	230738512	B_peak_33571	0.77241		chr1	230738379	230738438	F_peak_84152	1.25251		chr1	230736962	230744760	6221	+		chr1	230737396	230738013	48	18	1.47515	4.9855	4.21634
chr1	233819916	233821625	B_peak_34168	1.01156		chr1	233820183	233820630	F_peak_85645	0.91815		chr1	233816934	233824950	6226	-		chr1	233819916	233821625	108	47	1.23723	6.20358	6.3931
chr1	233819916	233821625	B_peak_34168	1.01156		chr1	233821031	233821368	F_peak_85646	0.76746		chr1	233816934	233824950	6226	-		chr1	233819916	233821625	108	47	1.23723	6.20358	6.3931
chr1	233822209	233824146	B_peak_34169	0.89811		chr1	233822856	233822914	F_peak_85647	1.53937		chr1	233816934	233824950	6226	-		chr1	233822209	233824146	111	40	1.50197	6.10854	8.6938
chr1	233822209	233824146	B_peak_34169	0.89811		chr1	233823932	233824021	F_peak_85648	1.5299		chr1	233816934	233824950	6226	-		chr1	233822209	233824146	111	40	1.50197	6.10854	8.6938
chr10	99319750	99321014	B_peak_48081	0.82538		chr10	99320989	99321287	F_peak_119468	0.67732		chr10	99315496	99321528	3335	-		chr10	99319750	99321014	54	23	1.31029	5.24011	4.01185
chr11	117669024	117697425	B_peak_70391	1.8684		chr11	117681673	117681992	F_peak_174392	0.77223		chr11	117681535	117683366	3651	+		chr11	117679387	117680459	143	73	1.01825	6.71858	6.19499
chr11	117669024	117697425	B_peak_70391	1.8684		chr11	117681673	117681992	F_peak_174392	0.77223		chr11	117681535	117683366	3651	+		chr11	117686832	117688057	229	86	1.43035	7.15812	15.746
chr12	48496377	48505206	B_peak_77772	0.72348		chr12	48503741	48504124	F_peak_192067	0.86911		chr12	48503076	48509227	3788	-		chr12	48498839	48499773	131	54	1.20293	6.38283	6.87997
chr12	48496377	48505206	B_peak_77772	0.72348		chr12	48503741	48504124	F_peak_192067	0.86911		chr12	48503076	48509227	3788	-		chr12	48500043	48500349	53	21	1.32404	5.12145	3.72403
chr12	48496377	48505206	B_peak_77772	0.72348		chr12	48504400	48505108	F_peak_192068	1.20406		chr12	48503076	48509227	3788	-		chr12	48498839	48499773	131	54	1.20293	6.38283	6.87997
chr12	48496377	48505206	B_peak_77772	0.72348		chr12	48504400	48505108	F_peak_192068	1.20406		chr12	48503076	48509227	3788	-		chr12	48500043	48500349	53	21	1.32404	5.12145	3.72403
chr12	110839859	110842509	B_peak_87413	1.14191		chr12	110840285	110842010	F_peak_214666	0.97127		chr12	110841084	110848873	3901	-		chr12	110840285	110842010	224	103	1.00033	7.2006	8.15229
chr12	110839859	110842509	B_peak_87413	1.14191		chr12	110842310	110843301	F_peak_214667	1.07283		chr12	110841084	110848873	3901	-		chr12	110840285	110842010	224	103	1.00033	7.2006	8.15229
chr12	133461579	133467046	B_peak_90902	1.1908		chr12	133466100	133466253	F_peak_224423	0.80264		chr12	133466136	133474966	3921	+		chr12	133464424	133465452	135	56	1.19151	6.42865	6.87437
chr17	41948839	41951222	B_peak_141418	1.18082		chr17	41949264	41949711	F_peak_327187	0.75256		chr17	41949365	41952180	17q21,31_HML6	+		chr17	41949965	41950069	20	3	2.5972	3.2986	4.33845
chr17	41948839	41951222	B_peak_141418	1.18082		chr17	41949965	41950069	F_peak_327188	1.62579		chr17	41949365	41952180	17q21,31_HML6	+		chr17	41949965	41950069	20	3	2.5972	3.2986	4.33845
chr19	5548482	5548609	B_peak_160329	0.76681		chr19	5546810	5548629	F_peak_377317	1.16905		chr19	5548587	5553253	4594	+		chr19	5546810	5548629	49	118	-1.02815	6.38074	4.83298
chr19	9645907	9652084	B_peak_161502	1.21577		chr19	9650366	9650638	F_peak_380522	1.37731		chr19	9650083	9661231	4607	+		chr19	9647917	9650072	313	134	1.24598	7.69981	17.3453
chr19	9645907	9652084	B_peak_161502	1.21577		chr19	9651034	9651321	F_peak_380523	1.14778		chr19	9650083	9661231	4607	+		chr19	9647917	9650072	313	134	1.24598	7.69981	17.3453
chr19	15945134	15950155	B_peak_163388	3.36117		chr19	15944559	15947110	F_peak_385798	1.18544		chr19	15939671	15948114	4627	+		chr19	15947374	15948509	155	70	1.23794	6.76871	9.18029
chr19	15945134	15950155	B_peak_163388	3.36117		chr19	15947374	15948509	F_peak_385799	1.08537		chr19	15939671	15948114	4627	+		chr19	15947374	15948509	155	70	1.23794	6.76871	9.18029
chr19	18690278	18694342	B_peak_164284	1.55391		chr19	18689346	18691208	F_peak_388100	1.07484		chr19	18688225	18698703	4632	+		chr19	18691873	18692369	43	19	1.37385	5.00886	3.76331
chr19	18690278	18694342	B_peak_164284	1.55391		chr19	18691873	18692369	F_peak_388101	1.19185		chr19	18688225	18698703	4632	+		chr19	18691873	18692369	43	19	1.37385	5.00886	3.76331
chr19	18690278	18694342	B_peak_164284	1.55391		chr19	18692780	18693366	F_peak_388102	1.00913		chr19	18688225	18698703	4632	+		chr19	18691873	18692369	43	19	1.37385	5.00886	3.76331
chr19	18690278	18694342	B_peak_164284	1.55391		chr19	18693659	18694565	F_peak_388103	0.95715		chr19	18688225	18698703	4632	+		chr19	18691873	18692369	43	19	1.37385	5.00886	3.76331
chr19	20692690	20700451	B_peak_164918	1.15994		chr19	20693816	20693894	F_peak_389648	1.20788		chr19	20692820	20701171	4641	-		chr19	20695494	20696458	120	62	1.07078	6.51267	5.91136
chr19	20692690	20700451	B_peak_164918	1.15994		chr19	20694385	20694948	F_peak_389649	0.76333		chr19	20692820	20701171	4641	-		chr19	20695494	20696458	120	62	1.07078	6.51267	5.91136
chr19	20692690	20700451	B_peak_164918	1.15994		chr19	20695494	20696458	F_peak_389650	1.30951		chr19	20692820	20701171	4641	-		chr19	20695494	20696458	120	62	1.07078	6.51267	5.91136
chr19	20692690	20700451	B_peak_164918	1.15994		chr19	20696841	20698021	F_peak_389651	1.19248		chr19	20692820	20701171	4641	-		chr19	20695494	20696458	120	62	1.07078	6.51267	5.91136
chr19	20692690	20700451	B_peak_164918	1.15994		chr19	20698345	20698800	F_peak_389652	0.66225		chr19	20692820	20701171	4641	-		chr19	20695494	20696458	120	62	1.07078	6.51267	5.91136
chr19	20692690	20700451	B_peak_164918	1.15994		chr19	20699068	20699128	F_peak_389653	0.84628		chr19	20692820	20701171	4641	-		chr19	20695494	20696458	120	62	1.07078	6.51267	5.91136
chr19	20692690	20700451	B_peak_164918	1.15994		chr19	20692684	20693316	F_peak_389647	1.03747		chr19	20692820	20701171	4641	-		chr19	20695494	20696458	120	62	1.07078	6.51267	5.91136
chr19	36817627	36823451	B_peak_167428	2.42515		chr19	36818170	36818383	F_peak_395685	0.71726		chr19	36814650	36823324	4715	-		chr19	36822863	36823527	75	42	1.00012	5.92632	3.65333
chr19	36817627	36823451	B_peak_167428	2.42515		chr19	36818902	36819225	F_peak_395686	0.89264		chr19	36814650	36823324	4715	-		chr19	36822863	36823527	75	42	1.00012	5.92632	3.65333
chr19	36817627	36823451	B_peak_167428	2.42515		chr19	36819726	36819979	F_peak_395687	0.78909		chr19	36814650	36823324	4715	-		chr19	36822863	36823527	75	42	1.00012	5.92632	3.65333
chr19	36817627	36823451	B_peak_167428	2.42515		chr19	36820567	36822484	F_peak_395688	0.84512		chr19	36814650	36823324	4715	-		chr19	36822863	36823527	75	42	1.00012	5.92632	3.65333
chr19	36817627	36823451	B_peak_167428	2.42515		chr19	36822863	36823527	F_peak_395689	0.83642		chr19	36814650	36823324	4715	-		chr19	36822863	36823527	75	42	1.00012	5.92632	3.65333
chr19	43821754	43838866	B_peak_169423	1.33445		chr19	43829167	43830240	F_peak_400792	0.75436		chr19	43825236	43833545	4736	-		chr19	43829167	43830240	99	39	1.47131	6.05758	8.12421
chr19	43821754	43838866	B_peak_169423	1.33445		chr19	43829167	43830240	F_peak_400792	0.75436		chr19	43825236	43833545	4736	-		chr19	43830605	43831128	48	20	1.44734	5.11599	4.32602
chr19	43821754	43838866	B_peak_169423	1.33445		chr19	43829167	43830240	F_peak_400792	0.75436		chr19	43825236	43833545	4736	-		chr19	43831970	43832561	85	34	1.46234	5.86045	6.99062
chr19	43821754	43838866	B_peak_169423	1.33445		chr19	43830605	43831128	F_peak_400793	1.66687		chr19	43825236	43833545	4736	-		chr19	43829167	43830240	99	39	1.47131	6.05758	8.12421
chr19	43821754	43838866	B_peak_169423	1.33445		chr19	43830605	43831128	F_peak_400793	1.66687		chr19	43825236	43833545	4736	-		chr19	43830605	43831128	48	20	1.44734	5.11599	4.32602
chr19	43821754	43838866	B_peak_169423	1.33445		chr19	43830605	43831128	F_peak_400793	1.66687		chr19	43825236	43833545	4736	-		chr19	43831970	43832561	85	34	1.46234	5.86045	6.99062
chr19	43821754	43838866	B_peak_169423	1.33445		chr19	43831369	43831573	F_peak_400794	0.67311		chr19	43825236	43833545	4736	-		chr19	43829167	43830240	99	39	1.47131	6.05758	8.12421
chr19	43821754	43838866	B_peak_169423	1.33445		chr19	43831369	43831573	F_peak_400794	0.67311		chr19	43825236	43833545	4736	-		chr19	43830605	43831128	48	20	1.44734	5.11599	4.32602
chr19	43821754	43838866	B_peak_169423	1.33445		chr19	43831369	43831573	F_peak_400794	0.67311		chr19	43825236	43833545	4736	-		chr19	43831970	43832561	85	34	1.46234	5.86045	6.99062
chr19	43821754	43838866	B_peak_169423	1.33445		chr19	43831970	43832561	F_peak_400795	0.99681		chr19	43825236	43833545	4736	-		chr19	43829167	43830240	99	39	1.47131	6.05758	8.12421
chr19	43821754	43838866	B_peak_169423	1.33445		chr19	43831970	43832561	F_peak_400795	0.99681		chr19	43825236	43833545	4736	-		chr19	43830605	43831128	48	20	1.44734	5.11599	4.32602
chr19	43821754	43838866	B_peak_169423	1.33445		chr19	43831970	43832561	F_peak_400795	0.99681		chr19	43825236	43833545	4736	-		chr19	43831970	43832561	85	34	1.46234	5.86045	6.99062
chr19	43821754	43838866	B_peak_169423	1.33445		chr19	43833315	43835342	F_peak_400796	0.80279		chr19	43825236	43833545	4736	-		chr19	43829167	43830240	99	39	1.47131	6.05758	8.12421
chr19	43821754	43838866	B_peak_169423	1.33445		chr19	43833315	43835342	F_peak_400796	0.80279		chr19	43825236	43833545	4736	-		chr19	43830605	43831128	48	20	1.44734	5.11599	4.32602
chr19	43821754	43838866	B_peak_169423	1.33445		chr19	43833315	43835342	F_peak_400796	0.80279		chr19	43825236	43833545	4736	-		chr19	43831970	43832561	85	34	1.46234	5.86045	6.99062
chr19	43821754	43838866	B_peak_169423	1.33445		chr19	43825254	43828378	F_peak_400791	0.83769		chr19	43825236	43833545	4736	-		chr19	43829167	43830240	99	39	1.47131	6.05758	8.12421
chr19	43821754	43838866	B_peak_169423	1.33445		chr19	43825254	43828378	F_peak_400791	0.83769		chr19	43825236	43833545	4736	-		chr19	43830605	43831128	48	20	1.44734	5.11599	4.32602
chr19	43821754	43838866	B_peak_169423	1.33445		chr19	43825254	43828378	F_peak_400791	0.83769		chr19	43825236	43833545	4736	-		chr19	43831970	43832561	85	34	1.46234	5.86045	6.99062
chr19	51895616	51900308	B_peak_171872	0.89348		chr19	51898865	51900524	F_peak_407485	0.78325		chr19	51900018	51906215	4755	-		chr19	51897838	51898437	84	44	1.08414	6.03392	4.4608
chr19	53137523	53144744	B_peak_172214	0.87609		chr19	53136800	53139206	F_peak_408434	0.74068		chr19	53131161	53139417	4767	+		chr19	53140922	53142404	257	102	1.37371	7.37336	16.9041
chr19	53867571	53869516	B_peak_172390	5.33223		chr19	53867451	53868770	F_peak_408992	0.88594		chr19	53862743	53868467	4776	+		chr19	53868996	53869737	100	42	1.38028	6.1164	7.47035
chr19	55517582	55520862	B_peak_172785	0.79584		chr19	55517655	55518903	F_peak_410244	0.90963		chr19	55518196	55523791	4784	-		chr19	55517655	55518903	132	62	1.19718	6.57587	7.58905
chr19	55517582	55520862	B_peak_172785	0.79584		chr19	55519222	55519462	F_peak_410245	1.10263		chr19	55518196	55523791	4784	-		chr19	55517655	55518903	132	62	1.19718	6.57587	7.58905
chr19	55517582	55520862	B_peak_172785	0.79584		chr19	55519796	55519858	F_peak_410246	0.88722		chr19	55518196	55523791	4784	-		chr19	55517655	55518903	132	62	1.19718	6.57587	7.58905
chr19	55517582	55520862	B_peak_172785	0.79584		chr19	55520229	55521075	F_peak_410247	1.11227		chr19	55518196	55523791	4784	-		chr19	55517655	55518903	132	62	1.19718	6.57587	7.58905
chr19	58011286	58013298	B_peak_173372	3.04821		chr19	58011331	58011517	F_peak_411879	0.73819		chr19	57998545	58012181	4790	+		chr19	58011331	58011517	49	13	2.05931	4.83701	6.9949
chr19	58011286	58013298	B_peak_173372	3.04821		chr19	58011942	58012509	F_peak_411880	0.78755		chr19	57998545	58012181	4790	+		chr19	58011331	58011517	49	13	2.05931	4.83701	6.9949
chr2	12710106	12712971	B_peak_175097	0.94833		chr2	12712010	12712172	F_peak_416885	0.75806		chr2	12710023	12714469	470	+		chr2	12710106	12712971	168	61	1.41004	6.65922	11.0953
chr2	12710106	12712971	B_peak_175097	0.94833		chr2	12712400	12713067	F_peak_416886	1.03046		chr2	12710023	12714469	470	+		chr2	12710106	12712971	168	61	1.41004	6.65922	11.0953
chr2	20269863	20287664	B_peak_175698	1.08984		chr2	20280380	20281281	F_peak_418359	0.90357		chr2	20280900	20287039	491	+		chr2	20283579	20284666	77	36	1.09261	5.75576	3.87866
chr2	20269863	20287664	B_peak_175698	1.08984		chr2	20281683	20282312	F_peak_418360	0.90495		chr2	20280900	20287039	491	+		chr2	20283579	20284666	77	36	1.09261	5.75576	3.87866
chr2	20269863	20287664	B_peak_175698	1.08984		chr2	20283027	20283343	F_peak_418361	0.74983		chr2	20280900	20287039	491	+		chr2	20283579	20284666	77	36	1.09261	5.75576	3.87866
chr2	20269863	20287664	B_peak_175698	1.08984		chr2	20283579	20284666	F_peak_418362	1.1756		chr2	20280900	20287039	491	+		chr2	20283579	20284666	77	36	1.09261	5.75576	3.87866
chr2	20269863	20287664	B_peak_175698	1.08984		chr2	20285166	20285263	F_peak_418363	1.73222		chr2	20280900	20287039	491	+		chr2	20283579	20284666	77	36	1.09261	5.75576	3.87866
chr2	20269863	20287664	B_peak_175698	1.08984		chr2	20286078	20286263	F_peak_418364	0.80621		chr2	20280900	20287039	491	+		chr2	20283579	20284666	77	36	1.09261	5.75576	3.87866
chr2	20269863	20287664	B_peak_175698	1.08984		chr2	20286483	20286547	F_peak_418365	1.27551		chr2	20280900	20287039	491	+		chr2	20283579	20284666	77	36	1.09261	5.75576	3.87866
chr2	20269863	20287664	B_peak_175698	1.08984		chr2	20286979	20287594	F_peak_418366	0.82249		chr2	20280900	20287039	491	+		chr2	20283579	20284666	77	36	1.09261	5.75576	3.87866
chr2	38294515	38338336	B_peak_179036	0.95201		chr2	38308170	38308489	F_peak_426297	0.90045		chr2	38307942	38313654	513	-		chr2	38296538	38300130	568	217	1.26378	8.40007	28.6199
chr2	38294515	38338336	B_peak_179036	0.95201		chr2	38308170	38308489	F_peak_426297	0.90045		chr2	38307942	38313654	513	-		chr2	38300377	38303311	502	206	1.1691	8.27804	22.5836
chr2	38294515	38338336	B_peak_179036	0.95201		chr2	38308170	38308489	F_peak_426297	0.90045		chr2	38307942	38313654	513	-		chr2	38311512	38311995	48	16	1.57595	4.87544	4.47503
chr2	38294515	38338336	B_peak_179036	0.95201		chr2	38308170	38308489	F_peak_426297	0.90045		chr2	38307942	38313654	513	-		chr2	38312610	38312931	33	9	1.83943	4.24164	4.06789
chr2	38294515	38338336	B_peak_179036	0.95201		chr2	38310582	38311086	F_peak_426298	0.71741		chr2	38307942	38313654	513	-		chr2	38296538	38300130	568	217	1.26378	8.40007	28.6199
chr2	38294515	38338336	B_peak_179036	0.95201		chr2	38310582	38311086	F_peak_426298	0.71741		chr2	38307942	38313654	513	-		chr2	38300377	38303311	502	206	1.1691	8.27804	22.5836
chr2	38294515	38338336	B_peak_179036	0.95201		chr2	38310582	38311086	F_peak_426298	0.71741		chr2	38307942	38313654	513	-		chr2	38311512	38311995	48	16	1.57595	4.87544	4.47503
chr2	38294515	38338336	B_peak_179036	0.95201		chr2	38310582	38311086	F_peak_426298	0.71741		chr2	38307942	38313654	513	-		chr2	38312610	38312931	33	9	1.83943	4.24164	4.06789
chr2	38294515	38338336	B_peak_179036	0.95201		chr2	38311512	38311995	F_peak_426299	0.90974		chr2	38307942	38313654	513	-		chr2	38296538	38300130	568	217	1.26378	8.40007	28.6199
chr2	38294515	38338336	B_peak_179036	0.95201		chr2	38311512	38311995	F_peak_426299	0.90974		chr2	38307942	38313654	513	-		chr2	38300377	38303311	502	206	1.1691	8.27804	22.5836
chr2	38294515	38338336	B_peak_179036	0.95201		chr2	38311512	38311995	F_peak_426299	0.90974		chr2	38307942	38313654	513	-		chr2	38311512	38311995	48	16	1.57595	4.87544	4.47503
chr2	38294515	38338336	B_peak_179036	0.95201		chr2	38311512	38311995	F_peak_426299	0.90974		chr2	38307942	38313654	513	-		chr2	38312610	38312931	33	9	1.83943	4.24164	4.06789
chr2	38294515	38338336	B_peak_179036	0.95201		chr2	38312610	38312931	F_peak_426300	1.25087		chr2	38307942	38313654	513	-		chr2	38296538	38300130	568	217	1.26378	8.40007	28.6199
chr2	38294515	38338336	B_peak_179036	0.95201		chr2	38312610	38312931	F_peak_426300	1.25087		chr2	38307942	38313654	513	-		chr2	38300377	38303311	502	206	1.1691	8.27804	22.5836
chr2	38294515	38338336	B_peak_179036	0.95201		chr2	38312610	38312931	F_peak_426300	1.25087		chr2	38307942	38313654	513	-		chr2	38311512	38311995	48	16	1.57595	4.87544	4.47503
chr2	38294515	38338336	B_peak_179036	0.95201		chr2	38312610	38312931	F_peak_426300	1.25087		chr2	38307942	38313654	513	-		chr2	38312610	38312931	33	9	1.83943	4.24164	4.06789
chr2	38294515	38338336	B_peak_179036	0.95201		chr2	38313208	38313453	F_peak_426301	1.02262		chr2	38307942	38313654	513	-		chr2	38296538	38300130	568	217	1.26378	8.40007	28.6199
chr2	38294515	38338336	B_peak_179036	0.95201		chr2	38313208	38313453	F_peak_426301	1.02262		chr2	38307942	38313654	513	-		chr2	38300377	38303311	502	206	1.1691	8.27804	22.5836
chr2	38294515	38338336	B_peak_179036	0.95201		chr2	38313208	38313453	F_peak_426301	1.02262		chr2	38307942	38313654	513	-		chr2	38311512	38311995	48	16	1.57595	4.87544	4.47503
chr2	38294515	38338336	B_peak_179036	0.95201		chr2	38313208	38313453	F_peak_426301	1.02262		chr2	38307942	38313654	513	-		chr2	38312610	38312931	33	9	1.83943	4.24164	4.06789
chr2	100981880	100982418	B_peak_188551	0.7605		chr2	100980252	100982000	F_peak_449104	0.99209		chr2	100978450	100982402	2q11,2_HML8	-		chr2	100980252	100982000	37	82	-1.06088	5.8446	3.50593
chr2	109146224	109155354	B_peak_189700	0.82687		chr2	109146513	109147694	F_peak_452208	0.73894		chr2	109140341	109147925	646	+		chr2	109150295	109150627	77	22	1.7785	5.41281	7.71444
chr2	153030335	153033486	B_peak_193867	0.82025		chr2	153030383	153032514	F_peak_462746	0.76859		chr2	153032391	153036992	713	-		chr2	153032815	153033092	44	15	1.54643	4.77321	4.06657
chr2	153030335	153033486	B_peak_193867	0.82025		chr2	153032815	153033092	F_peak_462747	0.96233		chr2	153032391	153036992	713	-		chr2	153032815	153033092	44	15	1.54643	4.77321	4.06657
chr2	239110051	239113992	B_peak_204939	0.93416		chr2	239113006	239113582	F_peak_488870	0.86871		chr2	239113360	239120318	844	-		chr2	239110766	239111454	87	42	1.04151	5.94702	4.0456
chr20	15956125	15971027	B_peak_208182	1.26731		chr20	15960130	15961004	F_peak_497424	0.88029		chr20	15960715	15966836	4818	-		chr20	15964845	15966374	202	65	1.71367	6.90123	18.8854
chr20	15956125	15971027	B_peak_208182	1.26731		chr20	15961221	15963551	F_peak_497425	0.7326		chr20	15960715	15966836	4818	-		chr20	15964845	15966374	202	65	1.71367	6.90123	18.8854
chr20	15956125	15971027	B_peak_208182	1.26731		chr20	15963923	15964552	F_peak_497426	0.90399		chr20	15960715	15966836	4818	-		chr20	15964845	15966374	202	65	1.71367	6.90123	18.8854
chr20	15956125	15971027	B_peak_208182	1.26731		chr20	15964845	15966374	F_peak_497427	0.88372		chr20	15960715	15966836	4818	-		chr20	15964845	15966374	202	65	1.71367	6.90123	18.8854
chr20	15956125	15971027	B_peak_208182	1.26731		chr20	15966614	15968805	F_peak_497428	1.00087		chr20	15960715	15966836	4818	-		chr20	15964845	15966374	202	65	1.71367	6.90123	18.8854
chr3	9883287	9886828	B_peak_228729	0.6457		chr3	9881914	9883495	F_peak_552472	0.99562		chr3	9883434	9896394	864	-		chr3	9885873	9886347	100	39	1.3636	6.00373	6.7961
chr3	9883287	9886828	B_peak_228729	0.6457		chr3	9883714	9885640	F_peak_552473	1.07627		chr3	9883434	9896394	864	-		chr3	9885873	9886347	100	39	1.3636	6.00373	6.7961
chr3	9883287	9886828	B_peak_228729	0.6457		chr3	9885873	9886347	F_peak_552474	0.93742		chr3	9883434	9896394	864	-		chr3	9885873	9886347	100	39	1.3636	6.00373	6.7961
chr3	9883287	9886828	B_peak_228729	0.6457		chr3	9886714	9886864	F_peak_552475	0.94861		chr3	9883434	9896394	864	-		chr3	9885873	9886347	100	39	1.3636	6.00373	6.7961
chr3	44375378	44382530	B_peak_233260	0.94142		chr3	44375424	44375543	F_peak_563943	0.85732		chr3	44371220	44382370	934	-		chr3	44379398	44381353	209	95	1.10596	7.13794	9.5396
chr3	44375378	44382530	B_peak_233260	0.94142		chr3	44376250	44376311	F_peak_563944	1.52974		chr3	44371220	44382370	934	-		chr3	44379398	44381353	209	95	1.10596	7.13794	9.5396
chr3	44375378	44382530	B_peak_233260	0.94142		chr3	44377083	44377264	F_peak_563945	0.96843		chr3	44371220	44382370	934	-		chr3	44379398	44381353	209	95	1.10596	7.13794	9.5396
chr3	44375378	44382530	B_peak_233260	0.94142		chr3	44378117	44378429	F_peak_563946	0.71534		chr3	44371220	44382370	934	-		chr3	44379398	44381353	209	95	1.10596	7.13794	9.5396
chr3	44375378	44382530	B_peak_233260	0.94142		chr3	44379077	44379194	F_peak_563947	1.34443		chr3	44371220	44382370	934	-		chr3	44379398	44381353	209	95	1.10596	7.13794	9.5396
chr3	44375378	44382530	B_peak_233260	0.94142		chr3	44379398	44381353	F_peak_563948	1.09714		chr3	44371220	44382370	934	-		chr3	44379398	44381353	209	95	1.10596	7.13794	9.5396
chr3	44375378	44382530	B_peak_233260	0.94142		chr3	44381712	44382142	F_peak_563949	0.61568		chr3	44371220	44382370	934	-		chr3	44379398	44381353	209	95	1.10596	7.13794	9.5396
chr3	44375378	44382530	B_peak_233260	0.94142		chr3	44382501	44383008	F_peak_563950	0.78242		chr3	44382356	44391885	933	-		chr3	44379398	44381353	209	95	1.10596	7.13794	9.5396
chr3	44375378	44382530	B_peak_233260	0.94142		chr3	44375424	44375543	F_peak_563943	0.85732		chr3	44371220	44382370	934	-		chr3	44379398	44381353	209	95	1.10596	7.13794	9.5396
chr3	44375378	44382530	B_peak_233260	0.94142		chr3	44376250	44376311	F_peak_563944	1.52974		chr3	44371220	44382370	934	-		chr3	44379398	44381353	209	95	1.10596	7.13794	9.5396
chr3	44375378	44382530	B_peak_233260	0.94142		chr3	44377083	44377264	F_peak_563945	0.96843		chr3	44371220	44382370	934	-		chr3	44379398	44381353	209	95	1.10596	7.13794	9.5396
chr3	44375378	44382530	B_peak_233260	0.94142		chr3	44378117	44378429	F_peak_563946	0.71534		chr3	44371220	44382370	934	-		chr3	44379398	44381353	209	95	1.10596	7.13794	9.5396
chr3	44375378	44382530	B_peak_233260	0.94142		chr3	44379077	44379194	F_peak_563947	1.34443		chr3	44371220	44382370	934	-		chr3	44379398	44381353	209	95	1.10596	7.13794	9.5396
chr3	44375378	44382530	B_peak_233260	0.94142		chr3	44379398	44381353	F_peak_563948	1.09714		chr3	44371220	44382370	934	-		chr3	44379398	44381353	209	95	1.10596	7.13794	9.5396
chr3	44375378	44382530	B_peak_233260	0.94142		chr3	44381712	44382142	F_peak_563949	0.61568		chr3	44371220	44382370	934	-		chr3	44379398	44381353	209	95	1.10596	7.13794	9.5396
chr3	44375378	44382530	B_peak_233260	0.94142		chr3	44382501	44383008	F_peak_563950	0.78242		chr3	44382356	44391885	933	-		chr3	44379398	44381353	209	95	1.10596	7.13794	9.5396
chr3	44902222	44905320	B_peak_233385	1.00922		chr3	44902355	44902501	F_peak_564254	0.6356		chr3	44897453	44903300	936	-		chr3	44902756	44903601	77	30	1.3764	5.6424	5.42197
chr3	44902222	44905320	B_peak_233385	1.00922		chr3	44902756	44903601	F_peak_564255	0.86135		chr3	44897453	44903300	936	-		chr3	44902756	44903601	77	30	1.3764	5.6424	5.42197
chr3	94364490	94366421	B_peak_238769	0.76642		chr3	94365409	94366990	F_peak_577086	0.82211		chr3	94366022	94370037	3q11,2_HML7	+		chr3	94365409	94366990	32	74	-1.07972	5.68896	3.39934
chr3	104159640	104167243	B_peak_240118	1.18664		chr3	104159414	104159746	F_peak_579790	0.7674		chr3	104158777	104164639	1054	-		chr3	104159640	104167243	619	264	1.12806	8.61388	26.491
chr3	104159640	104167243	B_peak_240118	1.18664		chr3	104159414	104159746	F_peak_579790	0.7674		chr3	104158777	104164639	1054	-		chr3	104160588	104160840	29	9	1.69626	4.17006	3.2721
chr3	104159640	104167243	B_peak_240118	1.18664		chr3	104159414	104159746	F_peak_579790	0.7674		chr3	104158777	104164639	1054	-		chr3	104161068	104161487	34	11	1.64495	4.40744	3.71899
chr3	104159640	104167243	B_peak_240118	1.18664		chr3	104159414	104159746	F_peak_579790	0.7674		chr3	104158777	104164639	1054	-		chr3	104161731	104162274	84	22	1.92508	5.4861	9.30529
chr3	104159640	104167243	B_peak_240118	1.18664		chr3	104159414	104159746	F_peak_579790	0.7674		chr3	104158777	104164639	1054	-		chr3	104162923	104163153	52	11	2.21489	4.69241	7.47688
chr3	104159640	104167243	B_peak_240118	1.18664		chr3	104160052	104160154	F_peak_579791	0.77374		chr3	104158777	104164639	1054	-		chr3	104159640	104167243	619	264	1.12806	8.61388	26.491
chr3	104159640	104167243	B_peak_240118	1.18664		chr3	104160052	104160154	F_peak_579791	0.77374		chr3	104158777	104164639	1054	-		chr3	104160588	104160840	29	9	1.69626	4.17006	3.2721
chr3	104159640	104167243	B_peak_240118	1.18664		chr3	104160052	104160154	F_peak_579791	0.77374		chr3	104158777	104164639	1054	-		chr3	104161068	104161487	34	11	1.64495	4.40744	3.71899
chr3	104159640	104167243	B_peak_240118	1.18664		chr3	104160052	104160154	F_peak_579791	0.77374		chr3	104158777	104164639	1054	-		chr3	104161731	104162274	84	22	1.92508	5.4861	9.30529
chr3	104159640	104167243	B_peak_240118	1.18664		chr3	104160052	104160154	F_peak_579791	0.77374		chr3	104158777	104164639	1054	-		chr3	104162923	104163153	52	11	2.21489	4.69241	7.47688
chr3	104159640	104167243	B_peak_240118	1.18664		chr3	104160588	104160840	F_peak_579792	0.79659		chr3	104158777	104164639	1054	-		chr3	104159640	104167243	619	264	1.12806	8.61388	26.491
chr3	104159640	104167243	B_peak_240118	1.18664		chr3	104160588	104160840	F_peak_579792	0.79659		chr3	104158777	104164639	1054	-		chr3	104160588	104160840	29	9	1.69626	4.17006	3.2721
chr3	104159640	104167243	B_peak_240118	1.18664		chr3	104160588	104160840	F_peak_579792	0.79659		chr3	104158777	104164639	1054	-		chr3	104161068	104161487	34	11	1.64495	4.40744	3.71899
chr3	104159640	104167243	B_peak_240118	1.18664		chr3	104160588	104160840	F_peak_579792	0.79659		chr3	104158777	104164639	1054	-		chr3	104161731	104162274	84	22	1.92508	5.4861	9.30529
chr3	104159640	104167243	B_peak_240118	1.18664		chr3	104160588	104160840	F_peak_579792	0.79659		chr3	104158777	104164639	1054	-		chr3	104162923	104163153	52	11	2.21489	4.69241	7.47688
chr3	104159640	104167243	B_peak_240118	1.18664		chr3	104161068	104161487	F_peak_579793	0.72811		chr3	104158777	104164639	1054	-		chr3	104159640	104167243	619	264	1.12806	8.61388	26.491
chr3	104159640	104167243	B_peak_240118	1.18664		chr3	104161068	104161487	F_peak_579793	0.72811		chr3	104158777	104164639	1054	-		chr3	104160588	104160840	29	9	1.69626	4.17006	3.2721
chr3	104159640	104167243	B_peak_240118	1.18664		chr3	104161068	104161487	F_peak_579793	0.72811		chr3	104158777	104164639	1054	-		chr3	104161068	104161487	34	11	1.64495	4.40744	3.71899
chr3	104159640	104167243	B_peak_240118	1.18664		chr3	104161068	104161487	F_peak_579793	0.72811		chr3	104158777	104164639	1054	-		chr3	104161731	104162274	84	22	1.92508	5.4861	9.30529
chr3	104159640	104167243	B_peak_240118	1.18664		chr3	104161068	104161487	F_peak_579793	0.72811		chr3	104158777	104164639	1054	-		chr3	104162923	104163153	52	11	2.21489	4.69241	7.47688
chr3	104159640	104167243	B_peak_240118	1.18664		chr3	104161731	104162274	F_peak_579794	0.70357		chr3	104158777	104164639	1054	-		chr3	104159640	104167243	619	264	1.12806	8.61388	26.491
chr3	104159640	104167243	B_peak_240118	1.18664		chr3	104161731	104162274	F_peak_579794	0.70357		chr3	104158777	104164639	1054	-		chr3	104160588	104160840	29	9	1.69626	4.17006	3.2721
chr3	104159640	104167243	B_peak_240118	1.18664		chr3	104161731	104162274	F_peak_579794	0.70357		chr3	104158777	104164639	1054	-		chr3	104161068	104161487	34	11	1.64495	4.40744	3.71899
chr3	104159640	104167243	B_peak_240118	1.18664		chr3	104161731	104162274	F_peak_579794	0.70357		chr3	104158777	104164639	1054	-		chr3	104161731	104162274	84	22	1.92508	5.4861	9.30529
chr3	104159640	104167243	B_peak_240118	1.18664		chr3	104161731	104162274	F_peak_579794	0.70357		chr3	104158777	104164639	1054	-		chr3	104162923	104163153	52	11	2.21489	4.69241	7.47688
chr3	104159640	104167243	B_peak_240118	1.18664		chr3	104162623	104162693	F_peak_579795	0.71613		chr3	104158777	104164639	1054	-		chr3	104159640	104167243	619	264	1.12806	8.61388	26.491
chr3	104159640	104167243	B_peak_240118	1.18664		chr3	104162623	104162693	F_peak_579795	0.71613		chr3	104158777	104164639	1054	-		chr3	104160588	104160840	29	9	1.69626	4.17006	3.2721
chr3	104159640	104167243	B_peak_240118	1.18664		chr3	104162623	104162693	F_peak_579795	0.71613		chr3	104158777	104164639	1054	-		chr3	104161068	104161487	34	11	1.64495	4.40744	3.71899
chr3	104159640	104167243	B_peak_240118	1.18664		chr3	104162623	104162693	F_peak_579795	0.71613		chr3	104158777	104164639	1054	-		chr3	104161731	104162274	84	22	1.92508	5.4861	9.30529
chr3	104159640	104167243	B_peak_240118	1.18664		chr3	104162623	104162693	F_peak_579795	0.71613		chr3	104158777	104164639	1054	-		chr3	104162923	104163153	52	11	2.21489	4.69241	7.47688
chr3	104159640	104167243	B_peak_240118	1.18664		chr3	104162923	104163153	F_peak_579796	0.63304		chr3	104158777	104164639	1054	-		chr3	104159640	104167243	619	264	1.12806	8.61388	26.491
chr3	104159640	104167243	B_peak_240118	1.18664		chr3	104162923	104163153	F_peak_579796	0.63304		chr3	104158777	104164639	1054	-		chr3	104160588	104160840	29	9	1.69626	4.17006	3.2721
chr3	104159640	104167243	B_peak_240118	1.18664		chr3	104162923	104163153	F_peak_579796	0.63304		chr3	104158777	104164639	1054	-		chr3	104161068	104161487	34	11	1.64495	4.40744	3.71899
chr3	104159640	104167243	B_peak_240118	1.18664		chr3	104162923	104163153	F_peak_579796	0.63304		chr3	104158777	104164639	1054	-		chr3	104161731	104162274	84	22	1.92508	5.4861	9.30529
chr3	104159640	104167243	B_peak_240118	1.18664		chr3	104162923	104163153	F_peak_579796	0.63304		chr3	104158777	104164639	1054	-		chr3	104162923	104163153	52	11	2.21489	4.69241	7.47688
chr3	104159640	104167243	B_peak_240118	1.18664		chr3	104163536	104163601	F_peak_579797	0.67017		chr3	104158777	104164639	1054	-		chr3	104159640	104167243	619	264	1.12806	8.61388	26.491
chr3	104159640	104167243	B_peak_240118	1.18664		chr3	104163536	104163601	F_peak_579797	0.67017		chr3	104158777	104164639	1054	-		chr3	104160588	104160840	29	9	1.69626	4.17006	3.2721
chr3	104159640	104167243	B_peak_240118	1.18664		chr3	104163536	104163601	F_peak_579797	0.67017		chr3	104158777	104164639	1054	-		chr3	104161068	104161487	34	11	1.64495	4.40744	3.71899
chr3	104159640	104167243	B_peak_240118	1.18664		chr3	104163536	104163601	F_peak_579797	0.67017		chr3	104158777	104164639	1054	-		chr3	104161731	104162274	84	22	1.92508	5.4861	9.30529
chr3	104159640	104167243	B_peak_240118	1.18664		chr3	104163536	104163601	F_peak_579797	0.67017		chr3	104158777	104164639	1054	-		chr3	104162923	104163153	52	11	2.21489	4.69241	7.47688
chr3	104159640	104167243	B_peak_240118	1.18664		chr3	104164056	104164193	F_peak_579798	0.77218		chr3	104158777	104164639	1054	-		chr3	104159640	104167243	619	264	1.12806	8.61388	26.491
chr3	104159640	104167243	B_peak_240118	1.18664		chr3	104164056	104164193	F_peak_579798	0.77218		chr3	104158777	104164639	1054	-		chr3	104160588	104160840	29	9	1.69626	4.17006	3.2721
chr3	104159640	104167243	B_peak_240118	1.18664		chr3	104164056	104164193	F_peak_579798	0.77218		chr3	104158777	104164639	1054	-		chr3	104161068	104161487	34	11	1.64495	4.40744	3.71899
chr3	104159640	104167243	B_peak_240118	1.18664		chr3	104164056	104164193	F_peak_579798	0.77218		chr3	104158777	104164639	1054	-		chr3	104161731	104162274	84	22	1.92508	5.4861	9.30529
chr3	104159640	104167243	B_peak_240118	1.18664		chr3	104164056	104164193	F_peak_579798	0.77218		chr3	104158777	104164639	1054	-		chr3	104162923	104163153	52	11	2.21489	4.69241	7.47688
chr4	69913445	69924748	B_peak_262025	1.838		chr4	69921668	69924791	F_peak_632912	0.93167		chr4	69921569	69930801	1449	+		chr4	69918551	69918646	20	3	2.46619	3.23309	3.84294
chr5	82268577	82271507	B_peak_282753	1.25275		chr5	82269491	82270060	F_peak_682137	1.78434		chr5	82264927	82271811	1894	-		chr5	82268577	82271507	277	123	1.08608	7.49724	11.5826
chr5	82268577	82271507	B_peak_282753	1.25275		chr5	82270542	82271551	F_peak_682138	1.36836		chr5	82264927	82271811	1894	-		chr5	82268577	82271507	277	123	1.08608	7.49724	11.5826
chr6	27144035	27147004	B_peak_298768	0.65152		chr6	27145854	27146493	F_peak_722670	0.83306		chr6	27146043	27154305	2100	+		chr6	27144783	27145573	87	34	1.27695	5.76776	5.2044
chr6	27144035	27147004	B_peak_298768	0.65152		chr6	27146956	27147163	F_peak_722671	0.8378		chr6	27146043	27154305	2100	+		chr6	27144783	27145573	87	34	1.27695	5.76776	5.2044
chr6	47274353	47281791	B_peak_302109	2.60719		chr6	47274502	47276892	F_peak_730737	0.9026		chr6	47275915	47283729	2135	-		chr6	47277466	47277516	16	2	2.62258	2.89625	3.498
chr6	47274353	47281791	B_peak_302109	2.60719		chr6	47277466	47277516	F_peak_730738	1.12587		chr6	47275915	47283729	2135	-		chr6	47277466	47277516	16	2	2.62258	2.89625	3.498
chr6	47274353	47281791	B_peak_302109	2.60719		chr6	47277851	47278132	F_peak_730739	0.67837		chr6	47275915	47283729	2135	-		chr6	47277466	47277516	16	2	2.62258	2.89625	3.498
chr6	47274353	47281791	B_peak_302109	2.60719		chr6	47278347	47279501	F_peak_730740	0.92973		chr6	47275915	47283729	2135	-		chr6	47277466	47277516	16	2	2.62258	2.89625	3.498
chr6	47274353	47281791	B_peak_302109	2.60719		chr6	47279717	47279911	F_peak_730741	0.92618		chr6	47275915	47283729	2135	-		chr6	47277466	47277516	16	2	2.62258	2.89625	3.498
chr6	47274353	47281791	B_peak_302109	2.60719		chr6	47281000	47281667	F_peak_730742	0.735		chr6	47275915	47283729	2135	-		chr6	47277466	47277516	16	2	2.62258	2.89625	3.498
chr6	158587179	158589922	B_peak_314252	3.53002		chr6	158586727	158588090	F_peak_758322	0.73104		chr6	158577824	158590392	2382	-		chr6	158589429	158590003	79	26	1.52389	5.51683	6.20937
chr6	158587179	158589922	B_peak_314252	3.53002		chr6	158588703	158589146	F_peak_758323	0.73725		chr6	158577824	158590392	2382	-		chr6	158589429	158590003	79	26	1.52389	5.51683	6.20937
chr6	158587179	158589922	B_peak_314252	3.53002		chr6	158589429	158590003	F_peak_758324	0.76376		chr6	158577824	158590392	2382	-		chr6	158589429	158590003	79	26	1.52389	5.51683	6.20937
chr7	134853265	134859876	B_peak_331546	0.94556		chr7	134858470	134858898	F_peak_802712	1.03998		chr7	134858785	134869218	2637	+		chr7	134855326	134855856	40	15	1.42453	4.71227	3.36246
chr7	150003427	150011740	B_peak_333025	0.88994		chr7	150004030	150005110	F_peak_806671	0.77677		chr7	150004329	150010375	2673	+		chr7	150006657	150010058	363	161	1.02534	7.85252	13.1943
chr7	150003427	150011740	B_peak_333025	0.88994		chr7	150004030	150005110	F_peak_806671	0.77677		chr7	150004329	150010375	2673	+		chr7	150010317	150011665	148	67	1.07483	6.62488	6.41134
chr7	150003427	150011740	B_peak_333025	0.88994		chr7	150005320	150006438	F_peak_806672	0.77205		chr7	150004329	150010375	2673	+		chr7	150006657	150010058	363	161	1.02534	7.85252	13.1943
chr7	150003427	150011740	B_peak_333025	0.88994		chr7	150005320	150006438	F_peak_806672	0.77205		chr7	150004329	150010375	2673	+		chr7	150010317	150011665	148	67	1.07483	6.62488	6.41134
chr7	150003427	150011740	B_peak_333025	0.88994		chr7	150006657	150010058	F_peak_806673	0.91473		chr7	150004329	150010375	2673	+		chr7	150006657	150010058	363	161	1.02534	7.85252	13.1943
chr7	150003427	150011740	B_peak_333025	0.88994		chr7	150006657	150010058	F_peak_806673	0.91473		chr7	150004329	150010375	2673	+		chr7	150010317	150011665	148	67	1.07483	6.62488	6.41134
chr7	150003427	150011740	B_peak_333025	0.88994		chr7	150010317	150011665	F_peak_806674	0.99144		chr7	150004329	150010375	2673	+		chr7	150006657	150010058	363	161	1.02534	7.85252	13.1943
chr7	150003427	150011740	B_peak_333025	0.88994		chr7	150010317	150011665	F_peak_806674	0.99144		chr7	150004329	150010375	2673	+		chr7	150010317	150011665	148	67	1.07483	6.62488	6.41134
chr8	80299931	80304742	B_peak_344776	0.8363		chr8	80299938	80300051	F_peak_836888	1.35442		chr8	80298339	80303920	2867	-		chr8	80299931	80304742	318	140	1.20001	7.73956	16.5891
chr8	80299931	80304742	B_peak_344776	0.8363		chr8	80299938	80300051	F_peak_836888	1.35442		chr8	80298339	80303920	2867	-		chr8	80302007	80302274	25	7	1.84167	3.92083	3.43645
chr8	80299931	80304742	B_peak_344776	0.8363		chr8	80299938	80300051	F_peak_836888	1.35442		chr8	80298339	80303920	2867	-		chr8	80302586	80303275	76	27	1.54909	5.5819	6.61337
chr8	80299931	80304742	B_peak_344776	0.8363		chr8	80301042	80301092	F_peak_836889	1.41621		chr8	80298339	80303920	2867	-		chr8	80299931	80304742	318	140	1.20001	7.73956	16.5891
chr8	80299931	80304742	B_peak_344776	0.8363		chr8	80301042	80301092	F_peak_836889	1.41621		chr8	80298339	80303920	2867	-		chr8	80302007	80302274	25	7	1.84167	3.92083	3.43645
chr8	80299931	80304742	B_peak_344776	0.8363		chr8	80301042	80301092	F_peak_836889	1.41621		chr8	80298339	80303920	2867	-		chr8	80302586	80303275	76	27	1.54909	5.5819	6.61337
chr8	80299931	80304742	B_peak_344776	0.8363		chr8	80301600	80301657	F_peak_836890	0.96932		chr8	80298339	80303920	2867	-		chr8	80299931	80304742	318	140	1.20001	7.73956	16.5891
chr8	80299931	80304742	B_peak_344776	0.8363		chr8	80301600	80301657	F_peak_836890	0.96932		chr8	80298339	80303920	2867	-		chr8	80302007	80302274	25	7	1.84167	3.92083	3.43645
chr8	80299931	80304742	B_peak_344776	0.8363		chr8	80301600	80301657	F_peak_836890	0.96932		chr8	80298339	80303920	2867	-		chr8	80302586	80303275	76	27	1.54909	5.5819	6.61337
chr8	80299931	80304742	B_peak_344776	0.8363		chr8	80302007	80302274	F_peak_836891	1.32128		chr8	80298339	80303920	2867	-		chr8	80299931	80304742	318	140	1.20001	7.73956	16.5891
chr8	80299931	80304742	B_peak_344776	0.8363		chr8	80302007	80302274	F_peak_836891	1.32128		chr8	80298339	80303920	2867	-		chr8	80302007	80302274	25	7	1.84167	3.92083	3.43645
chr8	80299931	80304742	B_peak_344776	0.8363		chr8	80302007	80302274	F_peak_836891	1.32128		chr8	80298339	80303920	2867	-		chr8	80302586	80303275	76	27	1.54909	5.5819	6.61337
chr8	80299931	80304742	B_peak_344776	0.8363		chr8	80302586	80303275	F_peak_836892	0.79217		chr8	80298339	80303920	2867	-		chr8	80299931	80304742	318	140	1.20001	7.73956	16.5891
chr8	80299931	80304742	B_peak_344776	0.8363		chr8	80302586	80303275	F_peak_836892	0.79217		chr8	80298339	80303920	2867	-		chr8	80302007	80302274	25	7	1.84167	3.92083	3.43645
chr8	80299931	80304742	B_peak_344776	0.8363		chr8	80302586	80303275	F_peak_836892	0.79217		chr8	80298339	80303920	2867	-		chr8	80302586	80303275	76	27	1.54909	5.5819	6.61337
chr8	91098606	91107605	B_peak_345974	3.10123		chr8	91101139	91101895	F_peak_839773	0.70673		chr8	91101561	91108109	2897	-		chr8	91104603	91105270	52	25	1.13488	5.26788	3.08612
chr8	91098606	91107605	B_peak_345974	3.10123		chr8	91101139	91101895	F_peak_839773	0.70673		chr8	91101561	91108109	2897	-		chr8	91106183	91106417	22	5	2.08565	3.62779	3.46164
chr8	91098606	91107605	B_peak_345974	3.10123		chr8	91102135	91102480	F_peak_839774	0.87175		chr8	91101561	91108109	2897	-		chr8	91104603	91105270	52	25	1.13488	5.26788	3.08612
chr8	91098606	91107605	B_peak_345974	3.10123		chr8	91102135	91102480	F_peak_839774	0.87175		chr8	91101561	91108109	2897	-		chr8	91106183	91106417	22	5	2.08565	3.62779	3.46164
chr8	91098606	91107605	B_peak_345974	3.10123		chr8	91102886	91103113	F_peak_839775	0.74079		chr8	91101561	91108109	2897	-		chr8	91104603	91105270	52	25	1.13488	5.26788	3.08612
chr8	91098606	91107605	B_peak_345974	3.10123		chr8	91102886	91103113	F_peak_839775	0.74079		chr8	91101561	91108109	2897	-		chr8	91106183	91106417	22	5	2.08565	3.62779	3.46164
chr8	91098606	91107605	B_peak_345974	3.10123		chr8	91104016	91104370	F_peak_839776	0.54143		chr8	91101561	91108109	2897	-		chr8	91104603	91105270	52	25	1.13488	5.26788	3.08612
chr8	91098606	91107605	B_peak_345974	3.10123		chr8	91104016	91104370	F_peak_839776	0.54143		chr8	91101561	91108109	2897	-		chr8	91106183	91106417	22	5	2.08565	3.62779	3.46164
chr8	91098606	91107605	B_peak_345974	3.10123		chr8	91104603	91105270	F_peak_839777	0.72298		chr8	91101561	91108109	2897	-		chr8	91104603	91105270	52	25	1.13488	5.26788	3.08612
chr8	91098606	91107605	B_peak_345974	3.10123		chr8	91104603	91105270	F_peak_839777	0.72298		chr8	91101561	91108109	2897	-		chr8	91106183	91106417	22	5	2.08565	3.62779	3.46164
chr8	91098606	91107605	B_peak_345974	3.10123		chr8	91106183	91106417	F_peak_839778	1.12093		chr8	91101561	91108109	2897	-		chr8	91104603	91105270	52	25	1.13488	5.26788	3.08612
chr8	91098606	91107605	B_peak_345974	3.10123		chr8	91106183	91106417	F_peak_839778	1.12093		chr8	91101561	91108109	2897	-		chr8	91106183	91106417	22	5	2.08565	3.62779	3.46164
chr8	98186535	98191923	B_peak_346901	0.895		chr8	98187675	98187799	F_peak_841969	1.03611		chr8	98187250	98192981	2909	+		chr8	98186535	98191923	331	162	1.04657	7.87201	13.9155
chr8	98186535	98191923	B_peak_346901	0.895		chr8	98188002	98188074	F_peak_841970	1.67556		chr8	98187250	98192981	2909	+		chr8	98186535	98191923	331	162	1.04657	7.87201	13.9155
chr8	98186535	98191923	B_peak_346901	0.895		chr8	98188789	98188839	F_peak_841971	0.6653		chr8	98187250	98192981	2909	+		chr8	98186535	98191923	331	162	1.04657	7.87201	13.9155
chr8	98186535	98191923	B_peak_346901	0.895		chr8	98190129	98190646	F_peak_841973	0.89369		chr8	98187250	98192981	2909	+		chr8	98186535	98191923	331	162	1.04657	7.87201	13.9155
chr8	98186535	98191923	B_peak_346901	0.895		chr8	98189301	98189386	F_peak_841972	0.69604		chr8	98187250	98192981	2909	+		chr8	98186535	98191923	331	162	1.04657	7.87201	13.9155
chr9	88495183	88502886	B_peak_358716	4.67981		chr9	88495682	88496217	F_peak_871994	0.74935		chr9	88495891	88501197	3090	+		chr9	88498843	88499816	67	36	1.00043	5.70967	3.21117
chr9	88495183	88502886	B_peak_358716	4.67981		chr9	88496783	88497408	F_peak_871995	0.77869		chr9	88495891	88501197	3090	+		chr9	88498843	88499816	67	36	1.00043	5.70967	3.21117
chr9	88495183	88502886	B_peak_358716	4.67981		chr9	88498098	88498290	F_peak_871996	0.96418		chr9	88495891	88501197	3090	+		chr9	88498843	88499816	67	36	1.00043	5.70967	3.21117
chr9	88495183	88502886	B_peak_358716	4.67981		chr9	88498491	88498592	F_peak_871997	1.26387		chr9	88495891	88501197	3090	+		chr9	88498843	88499816	67	36	1.00043	5.70967	3.21117
chr9	88495183	88502886	B_peak_358716	4.67981		chr9	88498843	88499816	F_peak_871998	1.48044		chr9	88495891	88501197	3090	+		chr9	88498843	88499816	67	36	1.00043	5.70967	3.21117
chr9	88495183	88502886	B_peak_358716	4.67981		chr9	88500073	88500241	F_peak_871999	1.57177		chr9	88495891	88501197	3090	+		chr9	88498843	88499816	67	36	1.00043	5.70967	3.21117
chr9	88495183	88502886	B_peak_358716	4.67981		chr9	88500499	88500651	F_peak_872000	0.75836		chr9	88495891	88501197	3090	+		chr9	88498843	88499816	67	36	1.00043	5.70967	3.21117
chr9	88495183	88502886	B_peak_358716	4.67981		chr9	88501051	88501548	F_peak_872001	0.68915		chr9	88495891	88501197	3090	+		chr9	88498843	88499816	67	36	1.00043	5.70967	3.21117
chr9	135900106	135908907	B_peak_367335	0.89974		chr9	135906137	135906653	F_peak_893276	0.65459		chr9	135906400	135912772	3170	-		chr9	135906137	135906653	146	52	1.55403	6.50493	12.1177
chr9	135900106	135908907	B_peak_367335	0.89974		chr9	135906137	135906653	F_peak_893276	0.65459		chr9	135906400	135912772	3170	-		chr9	135904925	135905831	175	66	1.46624	6.79921	13.0581
chr9	135900106	135908907	B_peak_367335	0.89974		chr9	135906886	135910764	F_peak_893277	0.84299		chr9	135906400	135912772	3170	-		chr9	135906137	135906653	146	52	1.55403	6.50493	12.1177
chr9	135900106	135908907	B_peak_367335	0.89974		chr9	135906886	135910764	F_peak_893277	0.84299		chr9	135906400	135912772	3170	-		chr9	135904925	135905831	175	66	1.46624	6.79921	13.0581

## Sheet: BvsFplan7 diffpeaks_HERV
B_peaks (untreated)						Fplan7_peaks (Romidepsin)						intersection with HERV coordinates						diffpeak analysis
chr	start	end	peak ID	p-value		chr	start	end	peak ID	p-value		chr	start	end	HERV ID	strand		chr	start	end	raw reads B	raw reads Fplan7	log2 ratio of read density	average log2 read density	-LOG10(p-value)
chr19	53546654	53548976	B_peak_172311	0.70816		chr19	53547830	53549224	F_plan7_peak_408008	1.26839		chr19	53547993	53554933	ERV-V2	+		chr19	53547830	53549224	86	205	-1.07351	7.14975	8.6857
chr1	150598426	150605855	B_peak_21912	0.77807		chr1	150600094	150601484	F_plan7_peak_55525	0.97915		chr1	150600635	150608252	6062	-		chr1	150601838	150603099	126	59	1.12542	6.4696	6.37635
chr1	150598426	150605855	B_peak_21912	0.77807		chr1	150601838	150603099	F_plan7_peak_55526	0.96746		chr1	150600635	150608252	6062	-		chr1	150601838	150603099	126	59	1.12542	6.4696	6.37635
chr1	150598426	150605855	B_peak_21912	0.77807		chr1	150603581	150603818	F_plan7_peak_55527	0.98563		chr1	150600635	150608252	6062	-		chr1	150601838	150603099	126	59	1.12542	6.4696	6.37635
chr1	150598426	150605855	B_peak_21912	0.77807		chr1	150604073	150604419	F_plan7_peak_55528	1.3665		chr1	150600635	150608252	6062	-		chr1	150601838	150603099	126	59	1.12542	6.4696	6.37635
chr1	150598426	150605855	B_peak_21912	0.77807		chr1	150604886	150605259	F_plan7_peak_55529	1.03632		chr1	150600635	150608252	6062	-		chr1	150601838	150603099	126	59	1.12542	6.4696	6.37635
chr1	150598426	150605855	B_peak_21912	0.77807		chr1	150605570	150605886	F_plan7_peak_55530	0.90983		chr1	150600635	150608252	6062	-		chr1	150601838	150603099	126	59	1.12542	6.4696	6.37635
chr1	183583032	183584296	B_peak_26822	0.75754		chr1	183584195	183584250	F_plan7_peak_67435	1.02161		chr1	183582345	183591578	6123	+		chr1	183583032	183584296	41	14	1.60421	4.709	4.20641
chr1	206277009	206294646	B_peak_29827	0.73822		chr1	206282450	206282500	F_plan7_peak_74729	1.08443		chr1	206282459	206288668	6169	+		chr1	206285759	206286298	172	82	1.08222	6.91615	7.91185
chr1	206277009	206294646	B_peak_29827	0.73822		chr1	206282450	206282500	F_plan7_peak_74729	1.08443		chr1	206282459	206288668	6169	+		chr1	206286603	206288422	578	168	1.71713	8.25944	47.9096
chr1	206277009	206294646	B_peak_29827	0.73822		chr1	206282838	206285504	F_plan7_peak_74730	1.03713		chr1	206282459	206288668	6169	+		chr1	206285759	206286298	172	82	1.08222	6.91615	7.91185
chr1	206277009	206294646	B_peak_29827	0.73822		chr1	206282838	206285504	F_plan7_peak_74730	1.03713		chr1	206282459	206288668	6169	+		chr1	206286603	206288422	578	168	1.71713	8.25944	47.9096
chr1	206277009	206294646	B_peak_29827	0.73822		chr1	206285759	206286298	F_plan7_peak_74731	0.95374		chr1	206282459	206288668	6169	+		chr1	206285759	206286298	172	82	1.08222	6.91615	7.91185
chr1	206277009	206294646	B_peak_29827	0.73822		chr1	206285759	206286298	F_plan7_peak_74731	0.95374		chr1	206282459	206288668	6169	+		chr1	206286603	206288422	578	168	1.71713	8.25944	47.9096
chr1	206277009	206294646	B_peak_29827	0.73822		chr1	206286603	206288422	F_plan7_peak_74732	1.02483		chr1	206282459	206288668	6169	+		chr1	206285759	206286298	172	82	1.08222	6.91615	7.91185
chr1	206277009	206294646	B_peak_29827	0.73822		chr1	206286603	206288422	F_plan7_peak_74732	1.02483		chr1	206282459	206288668	6169	+		chr1	206286603	206288422	578	168	1.71713	8.25944	47.9096
chr1	211862182	211863755	B_peak_30632	1.23575		chr1	211863007	211863174	F_plan7_peak_76835	0.56178		chr1	211860481	211867798	6181	+		chr1	211862182	211863755	44	19	1.28402	4.96394	3.27639
chr1	212600010	212600868	B_peak_30784	0.75918		chr1	212600859	212601162	F_plan7_peak_77237	0.77194		chr1	212596402	212601957	6183	+		chr1	212600010	212600868	37	15	1.37351	4.68675	3.02569
chr1	222131014	222146461	B_peak_31834	0.78811		chr1	222131045	222131290	F_plan7_peak_79833	0.78235		chr1	222121123	222131977	6195	+		chr1	222141608	222141852	34	12	1.56001	4.48044	3.38598
chr1	222131014	222146461	B_peak_31834	0.78811		chr1	222131045	222131290	F_plan7_peak_79833	0.78235		chr1	222121123	222131977	6195	+		chr1	222143439	222143973	68	29	1.2867	5.55024	4.56098
chr1	222131014	222146461	B_peak_31834	0.78811		chr1	222131045	222131290	F_plan7_peak_79833	0.78235		chr1	222121123	222131977	6195	+		chr1	222145390	222145984	57	20	1.56252	5.17358	5.20164
chr1	222131014	222146461	B_peak_31834	0.78811		chr1	222131893	222132044	F_plan7_peak_79834	0.83596		chr1	222121123	222131977	6195	+		chr1	222141608	222141852	34	12	1.56001	4.48044	3.38598
chr1	222131014	222146461	B_peak_31834	0.78811		chr1	222131893	222132044	F_plan7_peak_79834	0.83596		chr1	222121123	222131977	6195	+		chr1	222143439	222143973	68	29	1.2867	5.55024	4.56098
chr1	222131014	222146461	B_peak_31834	0.78811		chr1	222131893	222132044	F_plan7_peak_79834	0.83596		chr1	222121123	222131977	6195	+		chr1	222145390	222145984	57	20	1.56252	5.17358	5.20164
chr1	222131014	222146461	B_peak_31834	0.78811		chr1	222140081	222140401	F_plan7_peak_79839	0.76016		chr1	222139307	222144960	6196	+		chr1	222141608	222141852	34	12	1.56001	4.48044	3.38598
chr1	222131014	222146461	B_peak_31834	0.78811		chr1	222140081	222140401	F_plan7_peak_79839	0.76016		chr1	222139307	222144960	6196	+		chr1	222143439	222143973	68	29	1.2867	5.55024	4.56098
chr1	222131014	222146461	B_peak_31834	0.78811		chr1	222140081	222140401	F_plan7_peak_79839	0.76016		chr1	222139307	222144960	6196	+		chr1	222145390	222145984	57	20	1.56252	5.17358	5.20164
chr1	222131014	222146461	B_peak_31834	0.78811		chr1	222140719	222140836	F_plan7_peak_79840	1.29077		chr1	222139307	222144960	6196	+		chr1	222141608	222141852	34	12	1.56001	4.48044	3.38598
chr1	222131014	222146461	B_peak_31834	0.78811		chr1	222140719	222140836	F_plan7_peak_79840	1.29077		chr1	222139307	222144960	6196	+		chr1	222143439	222143973	68	29	1.2867	5.55024	4.56098
chr1	222131014	222146461	B_peak_31834	0.78811		chr1	222140719	222140836	F_plan7_peak_79840	1.29077		chr1	222139307	222144960	6196	+		chr1	222145390	222145984	57	20	1.56252	5.17358	5.20164
chr1	222131014	222146461	B_peak_31834	0.78811		chr1	222141608	222141852	F_plan7_peak_79841	1.43821		chr1	222139307	222144960	6196	+		chr1	222141608	222141852	34	12	1.56001	4.48044	3.38598
chr1	222131014	222146461	B_peak_31834	0.78811		chr1	222141608	222141852	F_plan7_peak_79841	1.43821		chr1	222139307	222144960	6196	+		chr1	222143439	222143973	68	29	1.2867	5.55024	4.56098
chr1	222131014	222146461	B_peak_31834	0.78811		chr1	222141608	222141852	F_plan7_peak_79841	1.43821		chr1	222139307	222144960	6196	+		chr1	222145390	222145984	57	20	1.56252	5.17358	5.20164
chr1	222131014	222146461	B_peak_31834	0.78811		chr1	222142315	222142365	F_plan7_peak_79842	1.21751		chr1	222139307	222144960	6196	+		chr1	222141608	222141852	34	12	1.56001	4.48044	3.38598
chr1	222131014	222146461	B_peak_31834	0.78811		chr1	222142315	222142365	F_plan7_peak_79842	1.21751		chr1	222139307	222144960	6196	+		chr1	222143439	222143973	68	29	1.2867	5.55024	4.56098
chr1	222131014	222146461	B_peak_31834	0.78811		chr1	222142315	222142365	F_plan7_peak_79842	1.21751		chr1	222139307	222144960	6196	+		chr1	222145390	222145984	57	20	1.56252	5.17358	5.20164
chr1	222131014	222146461	B_peak_31834	0.78811		chr1	222143439	222143973	F_plan7_peak_79843	0.73673		chr1	222139307	222144960	6196	+		chr1	222141608	222141852	34	12	1.56001	4.48044	3.38598
chr1	222131014	222146461	B_peak_31834	0.78811		chr1	222143439	222143973	F_plan7_peak_79843	0.73673		chr1	222139307	222144960	6196	+		chr1	222143439	222143973	68	29	1.2867	5.55024	4.56098
chr1	222131014	222146461	B_peak_31834	0.78811		chr1	222143439	222143973	F_plan7_peak_79843	0.73673		chr1	222139307	222144960	6196	+		chr1	222145390	222145984	57	20	1.56252	5.17358	5.20164
chr1	222131014	222146461	B_peak_31834	0.78811		chr1	222131045	222131290	F_plan7_peak_79833	0.78235		chr1	222121123	222131977	6195	+		chr1	222141608	222141852	34	12	1.56001	4.48044	3.38598
chr1	222131014	222146461	B_peak_31834	0.78811		chr1	222131045	222131290	F_plan7_peak_79833	0.78235		chr1	222121123	222131977	6195	+		chr1	222143439	222143973	68	29	1.2867	5.55024	4.56098
chr1	222131014	222146461	B_peak_31834	0.78811		chr1	222131045	222131290	F_plan7_peak_79833	0.78235		chr1	222121123	222131977	6195	+		chr1	222145390	222145984	57	20	1.56252	5.17358	5.20164
chr1	222131014	222146461	B_peak_31834	0.78811		chr1	222131893	222132044	F_plan7_peak_79834	0.83596		chr1	222121123	222131977	6195	+		chr1	222141608	222141852	34	12	1.56001	4.48044	3.38598
chr1	222131014	222146461	B_peak_31834	0.78811		chr1	222131893	222132044	F_plan7_peak_79834	0.83596		chr1	222121123	222131977	6195	+		chr1	222143439	222143973	68	29	1.2867	5.55024	4.56098
chr1	222131014	222146461	B_peak_31834	0.78811		chr1	222131893	222132044	F_plan7_peak_79834	0.83596		chr1	222121123	222131977	6195	+		chr1	222145390	222145984	57	20	1.56252	5.17358	5.20164
chr1	222131014	222146461	B_peak_31834	0.78811		chr1	222140081	222140401	F_plan7_peak_79839	0.76016		chr1	222139307	222144960	6196	+		chr1	222141608	222141852	34	12	1.56001	4.48044	3.38598
chr1	222131014	222146461	B_peak_31834	0.78811		chr1	222140081	222140401	F_plan7_peak_79839	0.76016		chr1	222139307	222144960	6196	+		chr1	222143439	222143973	68	29	1.2867	5.55024	4.56098
chr1	222131014	222146461	B_peak_31834	0.78811		chr1	222140081	222140401	F_plan7_peak_79839	0.76016		chr1	222139307	222144960	6196	+		chr1	222145390	222145984	57	20	1.56252	5.17358	5.20164
chr1	222131014	222146461	B_peak_31834	0.78811		chr1	222140719	222140836	F_plan7_peak_79840	1.29077		chr1	222139307	222144960	6196	+		chr1	222141608	222141852	34	12	1.56001	4.48044	3.38598
chr1	222131014	222146461	B_peak_31834	0.78811		chr1	222140719	222140836	F_plan7_peak_79840	1.29077		chr1	222139307	222144960	6196	+		chr1	222143439	222143973	68	29	1.2867	5.55024	4.56098
chr1	222131014	222146461	B_peak_31834	0.78811		chr1	222140719	222140836	F_plan7_peak_79840	1.29077		chr1	222139307	222144960	6196	+		chr1	222145390	222145984	57	20	1.56252	5.17358	5.20164
chr1	222131014	222146461	B_peak_31834	0.78811		chr1	222141608	222141852	F_plan7_peak_79841	1.43821		chr1	222139307	222144960	6196	+		chr1	222141608	222141852	34	12	1.56001	4.48044	3.38598
chr1	222131014	222146461	B_peak_31834	0.78811		chr1	222141608	222141852	F_plan7_peak_79841	1.43821		chr1	222139307	222144960	6196	+		chr1	222143439	222143973	68	29	1.2867	5.55024	4.56098
chr1	222131014	222146461	B_peak_31834	0.78811		chr1	222141608	222141852	F_plan7_peak_79841	1.43821		chr1	222139307	222144960	6196	+		chr1	222145390	222145984	57	20	1.56252	5.17358	5.20164
chr1	222131014	222146461	B_peak_31834	0.78811		chr1	222142315	222142365	F_plan7_peak_79842	1.21751		chr1	222139307	222144960	6196	+		chr1	222141608	222141852	34	12	1.56001	4.48044	3.38598
chr1	222131014	222146461	B_peak_31834	0.78811		chr1	222142315	222142365	F_plan7_peak_79842	1.21751		chr1	222139307	222144960	6196	+		chr1	222143439	222143973	68	29	1.2867	5.55024	4.56098
chr1	222131014	222146461	B_peak_31834	0.78811		chr1	222142315	222142365	F_plan7_peak_79842	1.21751		chr1	222139307	222144960	6196	+		chr1	222145390	222145984	57	20	1.56252	5.17358	5.20164
chr1	222131014	222146461	B_peak_31834	0.78811		chr1	222143439	222143973	F_plan7_peak_79843	0.73673		chr1	222139307	222144960	6196	+		chr1	222141608	222141852	34	12	1.56001	4.48044	3.38598
chr1	222131014	222146461	B_peak_31834	0.78811		chr1	222143439	222143973	F_plan7_peak_79843	0.73673		chr1	222139307	222144960	6196	+		chr1	222143439	222143973	68	29	1.2867	5.55024	4.56098
chr1	222131014	222146461	B_peak_31834	0.78811		chr1	222143439	222143973	F_plan7_peak_79843	0.73673		chr1	222139307	222144960	6196	+		chr1	222145390	222145984	57	20	1.56252	5.17358	5.20164
chr1	230735282	230738512	B_peak_33571	0.77241		chr1	230736225	230737000	F_plan7_peak_84320	0.87201		chr1	230736962	230744760	6221	+		chr1	230737396	230738013	48	18	1.47509	4.98547	4.21634
chr1	230735282	230738512	B_peak_33571	0.77241		chr1	230737396	230738013	F_plan7_peak_84321	0.72858		chr1	230736962	230744760	6221	+		chr1	230737396	230738013	48	18	1.47509	4.98547	4.21634
chr1	230735282	230738512	B_peak_33571	0.77241		chr1	230738379	230738438	F_plan7_peak_84322	0.5586		chr1	230736962	230744760	6221	+		chr1	230737396	230738013	48	18	1.47509	4.98547	4.21634
chr1	233819916	233821625	B_peak_34168	1.01156		chr1	233820183	233820630	F_plan7_peak_85798	1.32849		chr1	233816934	233824950	6226	-		chr1	233819916	233821625	108	47	1.23723	6.20358	6.3931
chr1	233819916	233821625	B_peak_34168	1.01156		chr1	233821031	233821368	F_plan7_peak_85799	1.11959		chr1	233816934	233824950	6226	-		chr1	233819916	233821625	108	47	1.23723	6.20358	6.3931
chr1	233822209	233824146	B_peak_34169	0.89811		chr1	233822228	233822455	F_plan7_peak_85800	0.92522		chr1	233816934	233824950	6226	-		chr1	233822209	233824146	111	40	1.50197	6.10854	8.6938
chr1	233822209	233824146	B_peak_34169	0.89811		chr1	233822228	233822455	F_plan7_peak_85800	0.92522		chr1	233816934	233824950	6226	-		chr1	233822228	233822455	21	3	2.62213	3.31107	4.58931
chr1	233822209	233824146	B_peak_34169	0.89811		chr1	233822856	233822914	F_plan7_peak_85801	0.87693		chr1	233816934	233824950	6226	-		chr1	233822209	233824146	111	40	1.50197	6.10854	8.6938
chr1	233822209	233824146	B_peak_34169	0.89811		chr1	233822856	233822914	F_plan7_peak_85801	0.87693		chr1	233816934	233824950	6226	-		chr1	233822228	233822455	21	3	2.62213	3.31107	4.58931
chr1	233822209	233824146	B_peak_34169	0.89811		chr1	233823932	233824026	F_plan7_peak_85802	1.1107		chr1	233816934	233824950	6226	-		chr1	233822209	233824146	111	40	1.50197	6.10854	8.6938
chr1	233822209	233824146	B_peak_34169	0.89811		chr1	233823932	233824026	F_plan7_peak_85802	1.1107		chr1	233816934	233824950	6226	-		chr1	233822228	233822455	21	3	2.62213	3.31107	4.58931
chr10	99319750	99321014	B_peak_48081	0.82538		chr10	99320099	99320492	F_plan7_peak_119367	0.9326		chr10	99315496	99321528	3335	-		chr10	99319750	99321014	54	23	1.30944	5.23968	3.85276
chr10	99319750	99321014	B_peak_48081	0.82538		chr10	99320989	99321287	F_plan7_peak_119368	0.93651		chr10	99315496	99321528	3335	-		chr10	99319750	99321014	54	23	1.30944	5.23968	3.85276
chr11	117669024	117697425	B_peak_70391	1.8684		chr11	117681673	117681992	F_plan7_peak_174628	0.72017		chr11	117681535	117683366	3651	+		chr11	117686866	117688056	223	84	1.43774	7.12826	15.6254
chr11	117669024	117697425	B_peak_70391	1.8684		chr11	117681673	117681992	F_plan7_peak_174628	0.72017		chr11	117681535	117683366	3651	+		chr11	117685963	117686641	123	60	1.09795	6.47971	6.172
chr11	117669024	117697425	B_peak_70391	1.8684		chr11	117682502	117682556	F_plan7_peak_174629	0.89327		chr11	117681535	117683366	3651	+		chr11	117686866	117688056	223	84	1.43774	7.12826	15.6254
chr11	117669024	117697425	B_peak_70391	1.8684		chr11	117682502	117682556	F_plan7_peak_174629	0.89327		chr11	117681535	117683366	3651	+		chr11	117685963	117686641	123	60	1.09795	6.47971	6.172
chr11	121505454	121505584	B_peak_71469	0.7907		chr11	121504651	121505671	F_plan7_peak_177243	1.52488		chr11	121503275	121514200	3656	-		chr11	121504651	121505671	26	65	-1.12551	5.48164	3.16814
chr12	48496377	48505206	B_peak_77772	0.72348		chr12	48503741	48504146	F_plan7_peak_192076	0.98311		chr12	48503076	48509227	3788	-		chr12	48498839	48499731	126	54	1.15543	6.35907	6.29966
chr12	48496377	48505206	B_peak_77772	0.72348		chr12	48503741	48504146	F_plan7_peak_192076	0.98311		chr12	48503076	48509227	3788	-		chr12	48499935	48500355	74	31	1.22619	5.61309	4.3896
chr12	48496377	48505206	B_peak_77772	0.72348		chr12	48504400	48505108	F_plan7_peak_192077	1.13399		chr12	48503076	48509227	3788	-		chr12	48498839	48499731	126	54	1.15543	6.35907	6.29966
chr12	48496377	48505206	B_peak_77772	0.72348		chr12	48504400	48505108	F_plan7_peak_192077	1.13399		chr12	48503076	48509227	3788	-		chr12	48499935	48500355	74	31	1.22619	5.61309	4.3896
chr12	110839859	110842509	B_peak_87413	1.14191		chr12	110840285	110841312	F_plan7_peak_214378	0.97433		chr12	110841084	110848873	3901	-		chr12	110840285	110841312	129	59	1.0614	6.43759	5.55809
chr12	110839859	110842509	B_peak_87413	1.14191		chr12	110841641	110841993	F_plan7_peak_214379	1.72926		chr12	110841084	110848873	3901	-		chr12	110840285	110841312	129	59	1.0614	6.43759	5.55809
chr12	110839859	110842509	B_peak_87413	1.14191		chr12	110842310	110843301	F_plan7_peak_214380	1.02345		chr12	110841084	110848873	3901	-		chr12	110840285	110841312	129	59	1.0614	6.43759	5.55809
chr12	133461579	133467046	B_peak_90902	1.1908		chr12	133466100	133466253	F_plan7_peak_223999	0.69944		chr12	133466136	133474966	3921	+		chr12	133464438	133464767	69	23	1.54814	5.35903	5.70451
chr16	34855187	34855769	B_peak_129101	0.68241		chr16	34855173	34855255	F_plan7_peak_292716	0.85267		chr16	34849284	34855710	4376	-		chr16	34855187	34855769	30	11	1.52497	4.34745	3.15925
chr19	5548482	5548609	B_peak_160329	0.76681		chr19	5546154	5548637	F_plan7_peak_376850	1.02722		chr19	5548587	5553253	4594	+		chr19	5546154	5548637	73	173	-1.04679	6.91955	7.13436
chr19	9645907	9652084	B_peak_161502	1.21577		chr19	9649489	9650085	F_plan7_peak_380112	0.96646		chr19	9650083	9661231	4607	+		chr19	9647928	9649149	158	66	1.35481	6.74349	10.762
chr19	9645907	9652084	B_peak_161502	1.21577		chr19	9649489	9650085	F_plan7_peak_380112	0.96646		chr19	9650083	9661231	4607	+		chr19	9649489	9650085	82	43	1.0905	6.00468	4.52458
chr19	9645907	9652084	B_peak_161502	1.21577		chr19	9650366	9650638	F_plan7_peak_380113	1.35611		chr19	9650083	9661231	4607	+		chr19	9647928	9649149	158	66	1.35481	6.74349	10.762
chr19	9645907	9652084	B_peak_161502	1.21577		chr19	9650366	9650638	F_plan7_peak_380113	1.35611		chr19	9650083	9661231	4607	+		chr19	9649489	9650085	82	43	1.0905	6.00468	4.52458
chr19	9645907	9652084	B_peak_161502	1.21577		chr19	9651034	9651321	F_plan7_peak_380114	0.88811		chr19	9650083	9661231	4607	+		chr19	9647928	9649149	158	66	1.35481	6.74349	10.762
chr19	9645907	9652084	B_peak_161502	1.21577		chr19	9651034	9651321	F_plan7_peak_380114	0.88811		chr19	9650083	9661231	4607	+		chr19	9649489	9650085	82	43	1.0905	6.00468	4.52458
chr19	15945134	15950155	B_peak_163388	3.36117		chr19	15944963	15947111	F_plan7_peak_385305	0.8096		chr19	15939671	15948114	4627	+		chr19	15947374	15947878	94	38	1.44545	6.00813	7.55935
chr19	15945134	15950155	B_peak_163388	3.36117		chr19	15944963	15947111	F_plan7_peak_385305	0.8096		chr19	15939671	15948114	4627	+		chr19	15948110	15948476	45	22	1.23561	5.14137	3.32004
chr19	15945134	15950155	B_peak_163388	3.36117		chr19	15947374	15947878	F_plan7_peak_385306	0.71331		chr19	15939671	15948114	4627	+		chr19	15947374	15947878	94	38	1.44545	6.00813	7.55935
chr19	15945134	15950155	B_peak_163388	3.36117		chr19	15947374	15947878	F_plan7_peak_385306	0.71331		chr19	15939671	15948114	4627	+		chr19	15948110	15948476	45	22	1.23561	5.14137	3.32004
chr19	15945134	15950155	B_peak_163388	3.36117		chr19	15948110	15948476	F_plan7_peak_385307	0.86063		chr19	15939671	15948114	4627	+		chr19	15947374	15947878	94	38	1.44545	6.00813	7.55935
chr19	15945134	15950155	B_peak_163388	3.36117		chr19	15948110	15948476	F_plan7_peak_385307	0.86063		chr19	15939671	15948114	4627	+		chr19	15948110	15948476	45	22	1.23561	5.14137	3.32004
chr19	20958162	20961986	B_peak_164989	1.50311		chr19	20958659	20958851	F_plan7_peak_389239	0.97197		chr19	20952100	20963415	4649	-		chr19	20959148	20959871	135	63	1.21155	6.60577	7.95195
chr19	20958162	20961986	B_peak_164989	1.50311		chr19	20959148	20959871	F_plan7_peak_389240	0.817		chr19	20952100	20963415	4649	-		chr19	20959148	20959871	135	63	1.21155	6.60577	7.95195
chr19	20958162	20961986	B_peak_164989	1.50311		chr19	20960123	20960672	F_plan7_peak_389241	0.67425		chr19	20952100	20963415	4649	-		chr19	20959148	20959871	135	63	1.21155	6.60577	7.95195
chr19	20958162	20961986	B_peak_164989	1.50311		chr19	20961166	20961456	F_plan7_peak_389242	0.84572		chr19	20952100	20963415	4649	-		chr19	20959148	20959871	135	63	1.21155	6.60577	7.95195
chr19	20958162	20961986	B_peak_164989	1.50311		chr19	20961732	20961912	F_plan7_peak_389243	1.06402		chr19	20952100	20963415	4649	-		chr19	20959148	20959871	135	63	1.21155	6.60577	7.95195
chr19	21969134	21969453	B_peak_165299	3.3338		chr19	21968849	21970328	F_plan7_peak_389922	0.89419		chr19	21968952	21975023	19p12b_HML6	-		chr19	21968849	21970328	29	75	-1.06145	5.7172	3.34099
chr19	36817627	36823451	B_peak_167428	2.42515		chr19	36818170	36818383	F_plan7_peak_395186	0.72031		chr19	36814650	36823324	4715	-		chr19	36821981	36822441	107	52	1.17477	6.31531	6.30122
chr19	36817627	36823451	B_peak_167428	2.42515		chr19	36818902	36819222	F_plan7_peak_395187	0.91118		chr19	36814650	36823324	4715	-		chr19	36821981	36822441	107	52	1.17477	6.31531	6.30122
chr19	36817627	36823451	B_peak_167428	2.42515		chr19	36819726	36819979	F_plan7_peak_395188	0.88462		chr19	36814650	36823324	4715	-		chr19	36821981	36822441	107	52	1.17477	6.31531	6.30122
chr19	36817627	36823451	B_peak_167428	2.42515		chr19	36820586	36821544	F_plan7_peak_395189	1.3625		chr19	36814650	36823324	4715	-		chr19	36821981	36822441	107	52	1.17477	6.31531	6.30122
chr19	36817627	36823451	B_peak_167428	2.42515		chr19	36821981	36822441	F_plan7_peak_395190	1.28172		chr19	36814650	36823324	4715	-		chr19	36821981	36822441	107	52	1.17477	6.31531	6.30122
chr19	36817627	36823451	B_peak_167428	2.42515		chr19	36822893	36823482	F_plan7_peak_395191	1.21131		chr19	36814650	36823324	4715	-		chr19	36821981	36822441	107	52	1.17477	6.31531	6.30122
chr19	43821754	43838866	B_peak_169423	1.33445		chr19	43829167	43830240	F_plan7_peak_400230	0.7308		chr19	43825236	43833545	4736	-		chr19	43829167	43830240	99	39	1.47765	6.06075	8.12421
chr19	43821754	43838866	B_peak_169423	1.33445		chr19	43829167	43830240	F_plan7_peak_400230	0.7308		chr19	43825236	43833545	4736	-		chr19	43830580	43831155	48	23	1.25886	5.21439	3.54084
chr19	43821754	43838866	B_peak_169423	1.33445		chr19	43829167	43830240	F_plan7_peak_400230	0.7308		chr19	43825236	43833545	4736	-		chr19	43831970	43832561	85	34	1.46822	5.86339	7.16056
chr19	43821754	43838866	B_peak_169423	1.33445		chr19	43830580	43831155	F_plan7_peak_400231	0.73415		chr19	43825236	43833545	4736	-		chr19	43829167	43830240	99	39	1.47765	6.06075	8.12421
chr19	43821754	43838866	B_peak_169423	1.33445		chr19	43830580	43831155	F_plan7_peak_400231	0.73415		chr19	43825236	43833545	4736	-		chr19	43830580	43831155	48	23	1.25886	5.21439	3.54084
chr19	43821754	43838866	B_peak_169423	1.33445		chr19	43830580	43831155	F_plan7_peak_400231	0.73415		chr19	43825236	43833545	4736	-		chr19	43831970	43832561	85	34	1.46822	5.86339	7.16056
chr19	43821754	43838866	B_peak_169423	1.33445		chr19	43831388	43831588	F_plan7_peak_400232	0.8402		chr19	43825236	43833545	4736	-		chr19	43829167	43830240	99	39	1.47765	6.06075	8.12421
chr19	43821754	43838866	B_peak_169423	1.33445		chr19	43831388	43831588	F_plan7_peak_400232	0.8402		chr19	43825236	43833545	4736	-		chr19	43830580	43831155	48	23	1.25886	5.21439	3.54084
chr19	43821754	43838866	B_peak_169423	1.33445		chr19	43831388	43831588	F_plan7_peak_400232	0.8402		chr19	43825236	43833545	4736	-		chr19	43831970	43832561	85	34	1.46822	5.86339	7.16056
chr19	43821754	43838866	B_peak_169423	1.33445		chr19	43831970	43832561	F_plan7_peak_400233	0.74721		chr19	43825236	43833545	4736	-		chr19	43829167	43830240	99	39	1.47765	6.06075	8.12421
chr19	43821754	43838866	B_peak_169423	1.33445		chr19	43831970	43832561	F_plan7_peak_400233	0.74721		chr19	43825236	43833545	4736	-		chr19	43830580	43831155	48	23	1.25886	5.21439	3.54084
chr19	43821754	43838866	B_peak_169423	1.33445		chr19	43831970	43832561	F_plan7_peak_400233	0.74721		chr19	43825236	43833545	4736	-		chr19	43831970	43832561	85	34	1.46822	5.86339	7.16056
chr19	43821754	43838866	B_peak_169423	1.33445		chr19	43833315	43836174	F_plan7_peak_400234	0.89151		chr19	43825236	43833545	4736	-		chr19	43829167	43830240	99	39	1.47765	6.06075	8.12421
chr19	43821754	43838866	B_peak_169423	1.33445		chr19	43833315	43836174	F_plan7_peak_400234	0.89151		chr19	43825236	43833545	4736	-		chr19	43830580	43831155	48	23	1.25886	5.21439	3.54084
chr19	43821754	43838866	B_peak_169423	1.33445		chr19	43833315	43836174	F_plan7_peak_400234	0.89151		chr19	43825236	43833545	4736	-		chr19	43831970	43832561	85	34	1.46822	5.86339	7.16056
chr19	43821754	43838866	B_peak_169423	1.33445		chr19	43825287	43828378	F_plan7_peak_400229	0.99364		chr19	43825236	43833545	4736	-		chr19	43829167	43830240	99	39	1.47765	6.06075	8.12421
chr19	43821754	43838866	B_peak_169423	1.33445		chr19	43825287	43828378	F_plan7_peak_400229	0.99364		chr19	43825236	43833545	4736	-		chr19	43830580	43831155	48	23	1.25886	5.21439	3.54084
chr19	43821754	43838866	B_peak_169423	1.33445		chr19	43825287	43828378	F_plan7_peak_400229	0.99364		chr19	43825236	43833545	4736	-		chr19	43831970	43832561	85	34	1.46822	5.86339	7.16056
chr19	47549610	47553565	B_peak_170546	0.88263		chr19	47549413	47551101	F_plan7_peak_403100	0.87585		chr19	47550656	47558655	4744	-		chr19	47551385	47551715	51	18	1.67551	5.08568	5.66988
chr19	47549610	47553565	B_peak_170546	0.88263		chr19	47551385	47551715	F_plan7_peak_403101	0.9826		chr19	47550656	47558655	4744	-		chr19	47551385	47551715	51	18	1.67551	5.08568	5.66988
chr19	47549610	47553565	B_peak_170546	0.88263		chr19	47552667	47553137	F_plan7_peak_403102	0.84178		chr19	47550656	47558655	4744	-		chr19	47551385	47551715	51	18	1.67551	5.08568	5.66988
chr19	51895616	51900308	B_peak_171872	0.89348		chr19	51898827	51900524	F_plan7_peak_406820	0.76319		chr19	51900018	51906215	4755	-		chr19	51897838	51898437	84	44	1.08998	6.03684	4.59726
chr19	52483988	52490602	B_peak_172020	0.90472		chr19	52484141	52485047	F_plan7_peak_407172	0.64107		chr19	52479404	52484683	19q13,41b_HML6	+		chr19	52489581	52490036	112	41	1.57101	6.17782	9.97196
chr19	53137523	53144744	B_peak_172214	0.87609		chr19	53137485	53137960	F_plan7_peak_407678	1.12978		chr19	53131161	53139417	4767	+		chr19	53141010	53141531	122	43	1.61751	6.26818	11.1438
chr19	53137523	53144744	B_peak_172214	0.87609		chr19	53137485	53137960	F_plan7_peak_407678	1.12978		chr19	53131161	53139417	4767	+		chr19	53141753	53142385	110	50	1.26698	6.30591	7.20407
chr19	53137523	53144744	B_peak_172214	0.87609		chr19	53138162	53138605	F_plan7_peak_407679	0.77287		chr19	53131161	53139417	4767	+		chr19	53141010	53141531	122	43	1.61751	6.26818	11.1438
chr19	53137523	53144744	B_peak_172214	0.87609		chr19	53138162	53138605	F_plan7_peak_407679	0.77287		chr19	53131161	53139417	4767	+		chr19	53141753	53142385	110	50	1.26698	6.30591	7.20407
chr19	53137523	53144744	B_peak_172214	0.87609		chr19	53138822	53139209	F_plan7_peak_407680	0.88874		chr19	53131161	53139417	4767	+		chr19	53141010	53141531	122	43	1.61751	6.26818	11.1438
chr19	53137523	53144744	B_peak_172214	0.87609		chr19	53138822	53139209	F_plan7_peak_407680	0.88874		chr19	53131161	53139417	4767	+		chr19	53141753	53142385	110	50	1.26698	6.30591	7.20407
chr19	53234745	53248835	B_peak_172234	0.78452		chr19	53243614	53244295	F_plan7_peak_407777	0.57652		chr19	53243799	53253078	4768	-		chr19	53237326	53238008	79	41	1.10829	5.94646	4.51814
chr19	53234745	53248835	B_peak_172234	0.78452		chr19	53244519	53244679	F_plan7_peak_407778	0.7362		chr19	53243799	53253078	4768	-		chr19	53237326	53238008	79	41	1.10829	5.94646	4.51814
chr19	53234745	53248835	B_peak_172234	0.78452		chr19	53244946	53244996	F_plan7_peak_407779	0.94524		chr19	53243799	53253078	4768	-		chr19	53237326	53238008	79	41	1.10829	5.94646	4.51814
chr19	53234745	53248835	B_peak_172234	0.78452		chr19	53245271	53245406	F_plan7_peak_407780	0.77401		chr19	53243799	53253078	4768	-		chr19	53237326	53238008	79	41	1.10829	5.94646	4.51814
chr19	53234745	53248835	B_peak_172234	0.78452		chr19	53245619	53246240	F_plan7_peak_407781	0.90344		chr19	53243799	53253078	4768	-		chr19	53237326	53238008	79	41	1.10829	5.94646	4.51814
chr19	53234745	53248835	B_peak_172234	0.78452		chr19	53246514	53247336	F_plan7_peak_407782	0.93262		chr19	53243799	53253078	4768	-		chr19	53237326	53238008	79	41	1.10829	5.94646	4.51814
chr19	53234745	53248835	B_peak_172234	0.78452		chr19	53247552	53247675	F_plan7_peak_407783	0.8951		chr19	53243799	53253078	4768	-		chr19	53237326	53238008	79	41	1.10829	5.94646	4.51814
chr19	53234745	53248835	B_peak_172234	0.78452		chr19	53248676	53248809	F_plan7_peak_407785	0.70623		chr19	53243799	53253078	4768	-		chr19	53237326	53238008	79	41	1.10829	5.94646	4.51814
chr19	53234745	53248835	B_peak_172234	0.78452		chr19	53247980	53248348	F_plan7_peak_407784	0.81318		chr19	53243799	53253078	4768	-		chr19	53237326	53238008	79	41	1.10829	5.94646	4.51814
chr19	53398622	53410388	B_peak_172269	1.51593		chr19	53401115	53402750	F_plan7_peak_407896	0.98061		chr19	53401768	53408687	4770	-		chr19	53398966	53400901	315	161	1.00128	7.84049	12.4314
chr19	53398622	53410388	B_peak_172269	1.51593		chr19	53401115	53402750	F_plan7_peak_407896	0.98061		chr19	53401768	53408687	4770	-		chr19	53406497	53406902	74	34	1.28485	5.77171	5.2044
chr19	53398622	53410388	B_peak_172269	1.51593		chr19	53401115	53402750	F_plan7_peak_407896	0.98061		chr19	53401768	53408687	4770	-		chr19	53407120	53407857	111	60	1.02068	6.44108	5.23743
chr19	53398622	53410388	B_peak_172269	1.51593		chr19	53403280	53405003	F_plan7_peak_407897	0.96517		chr19	53401768	53408687	4770	-		chr19	53398966	53400901	315	161	1.00128	7.84049	12.4314
chr19	53398622	53410388	B_peak_172269	1.51593		chr19	53403280	53405003	F_plan7_peak_407897	0.96517		chr19	53401768	53408687	4770	-		chr19	53406497	53406902	74	34	1.28485	5.77171	5.2044
chr19	53398622	53410388	B_peak_172269	1.51593		chr19	53403280	53405003	F_plan7_peak_407897	0.96517		chr19	53401768	53408687	4770	-		chr19	53407120	53407857	111	60	1.02068	6.44108	5.23743
chr19	53398622	53410388	B_peak_172269	1.51593		chr19	53405338	53405642	F_plan7_peak_407898	0.74125		chr19	53401768	53408687	4770	-		chr19	53398966	53400901	315	161	1.00128	7.84049	12.4314
chr19	53398622	53410388	B_peak_172269	1.51593		chr19	53405338	53405642	F_plan7_peak_407898	0.74125		chr19	53401768	53408687	4770	-		chr19	53406497	53406902	74	34	1.28485	5.77171	5.2044
chr19	53398622	53410388	B_peak_172269	1.51593		chr19	53405338	53405642	F_plan7_peak_407898	0.74125		chr19	53401768	53408687	4770	-		chr19	53407120	53407857	111	60	1.02068	6.44108	5.23743
chr19	53398622	53410388	B_peak_172269	1.51593		chr19	53405852	53406084	F_plan7_peak_407899	0.80942		chr19	53401768	53408687	4770	-		chr19	53398966	53400901	315	161	1.00128	7.84049	12.4314
chr19	53398622	53410388	B_peak_172269	1.51593		chr19	53405852	53406084	F_plan7_peak_407899	0.80942		chr19	53401768	53408687	4770	-		chr19	53406497	53406902	74	34	1.28485	5.77171	5.2044
chr19	53398622	53410388	B_peak_172269	1.51593		chr19	53405852	53406084	F_plan7_peak_407899	0.80942		chr19	53401768	53408687	4770	-		chr19	53407120	53407857	111	60	1.02068	6.44108	5.23743
chr19	53398622	53410388	B_peak_172269	1.51593		chr19	53406497	53406902	F_plan7_peak_407900	0.62315		chr19	53401768	53408687	4770	-		chr19	53398966	53400901	315	161	1.00128	7.84049	12.4314
chr19	53398622	53410388	B_peak_172269	1.51593		chr19	53406497	53406902	F_plan7_peak_407900	0.62315		chr19	53401768	53408687	4770	-		chr19	53406497	53406902	74	34	1.28485	5.77171	5.2044
chr19	53398622	53410388	B_peak_172269	1.51593		chr19	53406497	53406902	F_plan7_peak_407900	0.62315		chr19	53401768	53408687	4770	-		chr19	53407120	53407857	111	60	1.02068	6.44108	5.23743
chr19	53398622	53410388	B_peak_172269	1.51593		chr19	53407120	53407857	F_plan7_peak_407901	0.92834		chr19	53401768	53408687	4770	-		chr19	53398966	53400901	315	161	1.00128	7.84049	12.4314
chr19	53398622	53410388	B_peak_172269	1.51593		chr19	53407120	53407857	F_plan7_peak_407901	0.92834		chr19	53401768	53408687	4770	-		chr19	53406497	53406902	74	34	1.28485	5.77171	5.2044
chr19	53398622	53410388	B_peak_172269	1.51593		chr19	53407120	53407857	F_plan7_peak_407901	0.92834		chr19	53401768	53408687	4770	-		chr19	53407120	53407857	111	60	1.02068	6.44108	5.23743
chr19	53398622	53410388	B_peak_172269	1.51593		chr19	53408132	53408599	F_plan7_peak_407902	1.03642		chr19	53401768	53408687	4770	-		chr19	53398966	53400901	315	161	1.00128	7.84049	12.4314
chr19	53398622	53410388	B_peak_172269	1.51593		chr19	53408132	53408599	F_plan7_peak_407902	1.03642		chr19	53401768	53408687	4770	-		chr19	53406497	53406902	74	34	1.28485	5.77171	5.2044
chr19	53398622	53410388	B_peak_172269	1.51593		chr19	53408132	53408599	F_plan7_peak_407902	1.03642		chr19	53401768	53408687	4770	-		chr19	53407120	53407857	111	60	1.02068	6.44108	5.23743
chr19	53867571	53869516	B_peak_172390	5.33223		chr19	53867451	53868420	F_plan7_peak_408228	1.11766		chr19	53862743	53868467	4776	+		chr19	53869013	53869737	98	42	1.35985	6.10619	7.14703
chr19	55517582	55520862	B_peak_172785	0.79584		chr19	55517729	55518903	F_plan7_peak_409430	0.78217		chr19	55518196	55523791	4784	-		chr19	55517729	55518903	128	58	1.25811	6.5117	8.05296
chr19	55517582	55520862	B_peak_172785	0.79584		chr19	55520229	55521075	F_plan7_peak_409431	0.83499		chr19	55518196	55523791	4784	-		chr19	55517729	55518903	128	58	1.25811	6.5117	8.05296
chr19	58011286	58013298	B_peak_173372	3.04821		chr19	58011330	58011516	F_plan7_peak_411008	0.75782		chr19	57998545	58012181	4790	+		chr19	58011330	58011516	49	12	2.17045	4.78566	7.66526
chr19	58011286	58013298	B_peak_173372	3.04821		chr19	58011942	58012497	F_plan7_peak_411009	0.88206		chr19	57998545	58012181	4790	+		chr19	58011330	58011516	49	12	2.17045	4.78566	7.66526
chr19	58813437	58821356	B_peak_173619	1.63953		chr19	58816935	58817629	F_plan7_peak_411601	0.83189		chr19	58817037	58826633	19q13,43b_HML6	+		chr19	58816935	58817629	147	75	1.07691	6.78638	7.13092
chr19	58813437	58821356	B_peak_173619	1.63953		chr19	58819365	58820424	F_plan7_peak_411603	0.95355		chr19	58817037	58826633	19q13,43b_HML6	+		chr19	58816935	58817629	147	75	1.07691	6.78638	7.13092
chr19	58813437	58821356	B_peak_173619	1.63953		chr19	58820693	58821550	F_plan7_peak_411604	0.78432		chr19	58817037	58826633	19q13,43b_HML6	+		chr19	58816935	58817629	147	75	1.07691	6.78638	7.13092
chr19	58813437	58821356	B_peak_173619	1.63953		chr19	58817918	58819106	F_plan7_peak_411602	0.98288		chr19	58817037	58826633	19q13,43b_HML6	+		chr19	58816935	58817629	147	75	1.07691	6.78638	7.13092
chr2	12710106	12712971	B_peak_175097	0.94833		chr2	12712010	12712172	F_plan7_peak_415986	0.61095		chr2	12710023	12714469	470	+		chr2	12710106	12712971	168	61	1.40514	6.65676	10.9312
chr2	12710106	12712971	B_peak_175097	0.94833		chr2	12712400	12713067	F_plan7_peak_415987	0.66561		chr2	12710023	12714469	470	+		chr2	12710106	12712971	168	61	1.40514	6.65676	10.9312
chr2	20269863	20287664	B_peak_175698	1.08984		chr2	20278648	20281281	F_plan7_peak_417469	0.93829		chr2	20280900	20287039	491	+		chr2	20283579	20284666	77	36	1.09025	5.75458	3.87866
chr2	20269863	20287664	B_peak_175698	1.08984		chr2	20281724	20282312	F_plan7_peak_417470	1.46034		chr2	20280900	20287039	491	+		chr2	20283579	20284666	77	36	1.09025	5.75458	3.87866
chr2	20269863	20287664	B_peak_175698	1.08984		chr2	20283027	20283343	F_plan7_peak_417471	1.27159		chr2	20280900	20287039	491	+		chr2	20283579	20284666	77	36	1.09025	5.75458	3.87866
chr2	20269863	20287664	B_peak_175698	1.08984		chr2	20283579	20284666	F_plan7_peak_417472	0.92261		chr2	20280900	20287039	491	+		chr2	20283579	20284666	77	36	1.09025	5.75458	3.87866
chr2	20269863	20287664	B_peak_175698	1.08984		chr2	20285166	20285263	F_plan7_peak_417473	1.21502		chr2	20280900	20287039	491	+		chr2	20283579	20284666	77	36	1.09025	5.75458	3.87866
chr2	20269863	20287664	B_peak_175698	1.08984		chr2	20285608	20285838	F_plan7_peak_417474	1.06848		chr2	20280900	20287039	491	+		chr2	20283579	20284666	77	36	1.09025	5.75458	3.87866
chr2	20269863	20287664	B_peak_175698	1.08984		chr2	20286073	20286263	F_plan7_peak_417475	1.30879		chr2	20280900	20287039	491	+		chr2	20283579	20284666	77	36	1.09025	5.75458	3.87866
chr2	20269863	20287664	B_peak_175698	1.08984		chr2	20286483	20286555	F_plan7_peak_417476	0.70052		chr2	20280900	20287039	491	+		chr2	20283579	20284666	77	36	1.09025	5.75458	3.87866
chr2	20269863	20287664	B_peak_175698	1.08984		chr2	20286979	20287594	F_plan7_peak_417477	0.67115		chr2	20280900	20287039	491	+		chr2	20283579	20284666	77	36	1.09025	5.75458	3.87866
chr2	38294515	38338336	B_peak_179036	0.95201		chr2	38308170	38308489	F_plan7_peak_425468	1.48672		chr2	38307942	38313654	513	-		chr2	38297218	38297633	67	29	1.20479	5.50929	3.95194
chr2	38294515	38338336	B_peak_179036	0.95201		chr2	38308170	38308489	F_plan7_peak_425468	1.48672		chr2	38307942	38313654	513	-		chr2	38298622	38299368	138	59	1.18462	6.4992	7.08669
chr2	38294515	38338336	B_peak_179036	0.95201		chr2	38308170	38308489	F_plan7_peak_425468	1.48672		chr2	38307942	38313654	513	-		chr2	38299641	38300121	109	35	1.60091	5.97038	8.96702
chr2	38294515	38338336	B_peak_179036	0.95201		chr2	38308170	38308489	F_plan7_peak_425468	1.48672		chr2	38307942	38313654	513	-		chr2	38300393	38302230	330	126	1.2919	7.63463	17.8559
chr2	38294515	38338336	B_peak_179036	0.95201		chr2	38308170	38308489	F_plan7_peak_425468	1.48672		chr2	38307942	38313654	513	-		chr2	38312610	38312931	33	9	1.83982	4.24184	4.06789
chr2	38294515	38338336	B_peak_179036	0.95201		chr2	38310582	38311047	F_plan7_peak_425469	0.78416		chr2	38307942	38313654	513	-		chr2	38297218	38297633	67	29	1.20479	5.50929	3.95194
chr2	38294515	38338336	B_peak_179036	0.95201		chr2	38310582	38311047	F_plan7_peak_425469	0.78416		chr2	38307942	38313654	513	-		chr2	38298622	38299368	138	59	1.18462	6.4992	7.08669
chr2	38294515	38338336	B_peak_179036	0.95201		chr2	38310582	38311047	F_plan7_peak_425469	0.78416		chr2	38307942	38313654	513	-		chr2	38299641	38300121	109	35	1.60091	5.97038	8.96702
chr2	38294515	38338336	B_peak_179036	0.95201		chr2	38310582	38311047	F_plan7_peak_425469	0.78416		chr2	38307942	38313654	513	-		chr2	38300393	38302230	330	126	1.2919	7.63463	17.8559
chr2	38294515	38338336	B_peak_179036	0.95201		chr2	38310582	38311047	F_plan7_peak_425469	0.78416		chr2	38307942	38313654	513	-		chr2	38312610	38312931	33	9	1.83982	4.24184	4.06789
chr2	38294515	38338336	B_peak_179036	0.95201		chr2	38311512	38311733	F_plan7_peak_425470	0.7627		chr2	38307942	38313654	513	-		chr2	38297218	38297633	67	29	1.20479	5.50929	3.95194
chr2	38294515	38338336	B_peak_179036	0.95201		chr2	38311512	38311733	F_plan7_peak_425470	0.7627		chr2	38307942	38313654	513	-		chr2	38298622	38299368	138	59	1.18462	6.4992	7.08669
chr2	38294515	38338336	B_peak_179036	0.95201		chr2	38311512	38311733	F_plan7_peak_425470	0.7627		chr2	38307942	38313654	513	-		chr2	38299641	38300121	109	35	1.60091	5.97038	8.96702
chr2	38294515	38338336	B_peak_179036	0.95201		chr2	38311512	38311733	F_plan7_peak_425470	0.7627		chr2	38307942	38313654	513	-		chr2	38300393	38302230	330	126	1.2919	7.63463	17.8559
chr2	38294515	38338336	B_peak_179036	0.95201		chr2	38311512	38311733	F_plan7_peak_425470	0.7627		chr2	38307942	38313654	513	-		chr2	38312610	38312931	33	9	1.83982	4.24184	4.06789
chr2	38294515	38338336	B_peak_179036	0.95201		chr2	38312610	38312931	F_plan7_peak_425471	0.80039		chr2	38307942	38313654	513	-		chr2	38297218	38297633	67	29	1.20479	5.50929	3.95194
chr2	38294515	38338336	B_peak_179036	0.95201		chr2	38312610	38312931	F_plan7_peak_425471	0.80039		chr2	38307942	38313654	513	-		chr2	38298622	38299368	138	59	1.18462	6.4992	7.08669
chr2	38294515	38338336	B_peak_179036	0.95201		chr2	38312610	38312931	F_plan7_peak_425471	0.80039		chr2	38307942	38313654	513	-		chr2	38299641	38300121	109	35	1.60091	5.97038	8.96702
chr2	38294515	38338336	B_peak_179036	0.95201		chr2	38312610	38312931	F_plan7_peak_425471	0.80039		chr2	38307942	38313654	513	-		chr2	38300393	38302230	330	126	1.2919	7.63463	17.8559
chr2	38294515	38338336	B_peak_179036	0.95201		chr2	38312610	38312931	F_plan7_peak_425471	0.80039		chr2	38307942	38313654	513	-		chr2	38312610	38312931	33	9	1.83982	4.24184	4.06789
chr2	38294515	38338336	B_peak_179036	0.95201		chr2	38313208	38313453	F_plan7_peak_425472	0.96968		chr2	38307942	38313654	513	-		chr2	38297218	38297633	67	29	1.20479	5.50929	3.95194
chr2	38294515	38338336	B_peak_179036	0.95201		chr2	38313208	38313453	F_plan7_peak_425472	0.96968		chr2	38307942	38313654	513	-		chr2	38298622	38299368	138	59	1.18462	6.4992	7.08669
chr2	38294515	38338336	B_peak_179036	0.95201		chr2	38313208	38313453	F_plan7_peak_425472	0.96968		chr2	38307942	38313654	513	-		chr2	38299641	38300121	109	35	1.60091	5.97038	8.96702
chr2	38294515	38338336	B_peak_179036	0.95201		chr2	38313208	38313453	F_plan7_peak_425472	0.96968		chr2	38307942	38313654	513	-		chr2	38300393	38302230	330	126	1.2919	7.63463	17.8559
chr2	38294515	38338336	B_peak_179036	0.95201		chr2	38313208	38313453	F_plan7_peak_425472	0.96968		chr2	38307942	38313654	513	-		chr2	38312610	38312931	33	9	1.83982	4.24184	4.06789
chr2	100981880	100982418	B_peak_188551	0.7605		chr2	100980206	100982000	F_plan7_peak_448208	0.77335		chr2	100978450	100982402	2q11,2_HML8	-		chr2	100980206	100982000	37	85	-1.11208	5.87022	3.89904
chr2	109146224	109155354	B_peak_189700	0.82687		chr2	109146513	109146748	F_plan7_peak_451295	0.75096		chr2	109140341	109147925	646	+		chr2	109150336	109150524	50	13	1.91007	4.76239	5.94699
chr2	109146224	109155354	B_peak_189700	0.82687		chr2	109146957	109147694	F_plan7_peak_451296	0.63309		chr2	109140341	109147925	646	+		chr2	109150336	109150524	50	13	1.91007	4.76239	5.94699
chr2	153030335	153033486	B_peak_193867	0.82025		chr2	153030383	153032514	F_plan7_peak_461742	0.97897		chr2	153032391	153036992	713	-		chr2	153032790	153033092	49	16	1.60282	4.88887	4.65856
chr2	153030335	153033486	B_peak_193867	0.82025		chr2	153032790	153033092	F_plan7_peak_461743	0.7017		chr2	153032391	153036992	713	-		chr2	153032790	153033092	49	16	1.60282	4.88887	4.65856
chr2	239110051	239113992	B_peak_204939	0.93416		chr2	239113006	239113582	F_plan7_peak_487541	1.09376		chr2	239113360	239120318	844	-		chr2	239110742	239111454	89	44	1.00397	5.99384	3.80075
chr20	15956125	15971027	B_peak_208182	1.26731		chr20	15960130	15961004	F_plan7_peak_496087	0.85423		chr20	15960715	15966836	4818	-		chr20	15964845	15966374	202	65	1.72381	6.9063	19.2598
chr20	15956125	15971027	B_peak_208182	1.26731		chr20	15961221	15963551	F_plan7_peak_496088	0.80877		chr20	15960715	15966836	4818	-		chr20	15964845	15966374	202	65	1.72381	6.9063	19.2598
chr20	15956125	15971027	B_peak_208182	1.26731		chr20	15963894	15964513	F_plan7_peak_496089	0.90801		chr20	15960715	15966836	4818	-		chr20	15964845	15966374	202	65	1.72381	6.9063	19.2598
chr20	15956125	15971027	B_peak_208182	1.26731		chr20	15964845	15966374	F_plan7_peak_496090	0.79988		chr20	15960715	15966836	4818	-		chr20	15964845	15966374	202	65	1.72381	6.9063	19.2598
chr20	15956125	15971027	B_peak_208182	1.26731		chr20	15966614	15968669	F_plan7_peak_496091	0.95198		chr20	15960715	15966836	4818	-		chr20	15964845	15966374	202	65	1.72381	6.9063	19.2598
chr20	47891816	47900890	B_peak_213911	0.78558		chr20	47895325	47901039	F_plan7_peak_510566	0.96237		chr20	47897665	47903880	4849	-		chr20	47893737	47894978	124	64	1.0677	6.55622	6.05784
chr3	9883287	9886828	B_peak_228729	0.6457		chr3	9883838	9883895	F_plan7_peak_539448	0.73023		chr3	9883434	9896394	864	-		chr3	9885872	9886347	101	39	1.37931	6.01158	6.95825
chr3	9883287	9886828	B_peak_228729	0.6457		chr3	9884200	9885628	F_plan7_peak_539449	0.8631		chr3	9883434	9896394	864	-		chr3	9885872	9886347	101	39	1.37931	6.01158	6.95825
chr3	9883287	9886828	B_peak_228729	0.6457		chr3	9885872	9886347	F_plan7_peak_539450	1.05019		chr3	9883434	9896394	864	-		chr3	9885872	9886347	101	39	1.37931	6.01158	6.95825
chr3	9883287	9886828	B_peak_228729	0.6457		chr3	9886714	9886892	F_plan7_peak_539451	0.85331		chr3	9883434	9896394	864	-		chr3	9885872	9886347	101	39	1.37931	6.01158	6.95825
chr3	44375378	44382530	B_peak_233260	0.94142		chr3	44375424	44375543	F_plan7_peak_550764	0.66951		chr3	44371220	44382370	934	-		chr3	44379767	44381353	169	72	1.21568	6.79766	9.17123
chr3	44375378	44382530	B_peak_233260	0.94142		chr3	44375923	44376300	F_plan7_peak_550765	0.88935		chr3	44371220	44382370	934	-		chr3	44379767	44381353	169	72	1.21568	6.79766	9.17123
chr3	44375378	44382530	B_peak_233260	0.94142		chr3	44377077	44377264	F_plan7_peak_550766	0.71592		chr3	44371220	44382370	934	-		chr3	44379767	44381353	169	72	1.21568	6.79766	9.17123
chr3	44375378	44382530	B_peak_233260	0.94142		chr3	44377582	44377855	F_plan7_peak_550767	0.66628		chr3	44371220	44382370	934	-		chr3	44379767	44381353	169	72	1.21568	6.79766	9.17123
chr3	44375378	44382530	B_peak_233260	0.94142		chr3	44378117	44378429	F_plan7_peak_550768	0.8377		chr3	44371220	44382370	934	-		chr3	44379767	44381353	169	72	1.21568	6.79766	9.17123
chr3	44375378	44382530	B_peak_233260	0.94142		chr3	44379120	44379179	F_plan7_peak_550769	0.85292		chr3	44371220	44382370	934	-		chr3	44379767	44381353	169	72	1.21568	6.79766	9.17123
chr3	44375378	44382530	B_peak_233260	0.94142		chr3	44379400	44379450	F_plan7_peak_550770	0.89958		chr3	44371220	44382370	934	-		chr3	44379767	44381353	169	72	1.21568	6.79766	9.17123
chr3	44375378	44382530	B_peak_233260	0.94142		chr3	44379767	44381353	F_plan7_peak_550771	0.83604		chr3	44371220	44382370	934	-		chr3	44379767	44381353	169	72	1.21568	6.79766	9.17123
chr3	44375378	44382530	B_peak_233260	0.94142		chr3	44381712	44382142	F_plan7_peak_550772	0.79205		chr3	44371220	44382370	934	-		chr3	44379767	44381353	169	72	1.21568	6.79766	9.17123
chr3	44375378	44382530	B_peak_233260	0.94142		chr3	44382501	44383004	F_plan7_peak_550773	0.88268		chr3	44382356	44391885	933	-		chr3	44379767	44381353	169	72	1.21568	6.79766	9.17123
chr3	44375378	44382530	B_peak_233260	0.94142		chr3	44375424	44375543	F_plan7_peak_550764	0.66951		chr3	44371220	44382370	934	-		chr3	44379767	44381353	169	72	1.21568	6.79766	9.17123
chr3	44375378	44382530	B_peak_233260	0.94142		chr3	44375923	44376300	F_plan7_peak_550765	0.88935		chr3	44371220	44382370	934	-		chr3	44379767	44381353	169	72	1.21568	6.79766	9.17123
chr3	44375378	44382530	B_peak_233260	0.94142		chr3	44377077	44377264	F_plan7_peak_550766	0.71592		chr3	44371220	44382370	934	-		chr3	44379767	44381353	169	72	1.21568	6.79766	9.17123
chr3	44375378	44382530	B_peak_233260	0.94142		chr3	44377582	44377855	F_plan7_peak_550767	0.66628		chr3	44371220	44382370	934	-		chr3	44379767	44381353	169	72	1.21568	6.79766	9.17123
chr3	44375378	44382530	B_peak_233260	0.94142		chr3	44378117	44378429	F_plan7_peak_550768	0.8377		chr3	44371220	44382370	934	-		chr3	44379767	44381353	169	72	1.21568	6.79766	9.17123
chr3	44375378	44382530	B_peak_233260	0.94142		chr3	44379120	44379179	F_plan7_peak_550769	0.85292		chr3	44371220	44382370	934	-		chr3	44379767	44381353	169	72	1.21568	6.79766	9.17123
chr3	44375378	44382530	B_peak_233260	0.94142		chr3	44379400	44379450	F_plan7_peak_550770	0.89958		chr3	44371220	44382370	934	-		chr3	44379767	44381353	169	72	1.21568	6.79766	9.17123
chr3	44375378	44382530	B_peak_233260	0.94142		chr3	44379767	44381353	F_plan7_peak_550771	0.83604		chr3	44371220	44382370	934	-		chr3	44379767	44381353	169	72	1.21568	6.79766	9.17123
chr3	44375378	44382530	B_peak_233260	0.94142		chr3	44381712	44382142	F_plan7_peak_550772	0.79205		chr3	44371220	44382370	934	-		chr3	44379767	44381353	169	72	1.21568	6.79766	9.17123
chr3	44375378	44382530	B_peak_233260	0.94142		chr3	44382501	44383004	F_plan7_peak_550773	0.88268		chr3	44382356	44391885	933	-		chr3	44379767	44381353	169	72	1.21568	6.79766	9.17123
chr3	44902222	44905320	B_peak_233385	1.00922		chr3	44902273	44902501	F_plan7_peak_551059	0.78918		chr3	44897453	44903300	936	-		chr3	44902756	44903273	48	20	1.29814	5.04139	3.50002
chr3	44902222	44905320	B_peak_233385	1.00922		chr3	44902756	44903273	F_plan7_peak_551060	0.92445		chr3	44897453	44903300	936	-		chr3	44902756	44903273	48	20	1.29814	5.04139	3.50002
chr3	94364490	94366421	B_peak_238769	0.76642		chr3	94365409	94366978	F_plan7_peak_564002	0.98636		chr3	94366022	94370037	3q11,2_HML7	+		chr3	94365409	94366978	31	74	-1.1258	5.66592	3.59593
chr3	104159640	104167243	B_peak_240118	1.18664		chr3	104159654	104159746	F_plan7_peak_566796	1.04478		chr3	104158777	104164639	1054	-		chr3	104159640	104167243	619	264	1.13956	8.61963	27.1833
chr3	104159640	104167243	B_peak_240118	1.18664		chr3	104159654	104159746	F_plan7_peak_566796	1.04478		chr3	104158777	104164639	1054	-		chr3	104160604	104160856	28	9	1.64537	4.14462	3.08023
chr3	104159640	104167243	B_peak_240118	1.18664		chr3	104159654	104159746	F_plan7_peak_566796	1.04478		chr3	104158777	104164639	1054	-		chr3	104161060	104161473	36	13	1.49582	4.55527	3.2552
chr3	104159640	104167243	B_peak_240118	1.18664		chr3	104159654	104159746	F_plan7_peak_566796	1.04478		chr3	104158777	104164639	1054	-		chr3	104161731	104162271	84	22	1.92631	5.48672	9.30529
chr3	104159640	104167243	B_peak_240118	1.18664		chr3	104159654	104159746	F_plan7_peak_566796	1.04478		chr3	104158777	104164639	1054	-		chr3	104162907	104163149	52	12	2.0982	4.74954	7.00917
chr3	104159640	104167243	B_peak_240118	1.18664		chr3	104159654	104159746	F_plan7_peak_566796	1.04478		chr3	104158777	104164639	1054	-		chr3	104164056	104164208	32	8	1.97552	4.15768	4.27328
chr3	104159640	104167243	B_peak_240118	1.18664		chr3	104160052	104160154	F_plan7_peak_566797	0.68305		chr3	104158777	104164639	1054	-		chr3	104159640	104167243	619	264	1.13956	8.61963	27.1833
chr3	104159640	104167243	B_peak_240118	1.18664		chr3	104160052	104160154	F_plan7_peak_566797	0.68305		chr3	104158777	104164639	1054	-		chr3	104160604	104160856	28	9	1.64537	4.14462	3.08023
chr3	104159640	104167243	B_peak_240118	1.18664		chr3	104160052	104160154	F_plan7_peak_566797	0.68305		chr3	104158777	104164639	1054	-		chr3	104161060	104161473	36	13	1.49582	4.55527	3.2552
chr3	104159640	104167243	B_peak_240118	1.18664		chr3	104160052	104160154	F_plan7_peak_566797	0.68305		chr3	104158777	104164639	1054	-		chr3	104161731	104162271	84	22	1.92631	5.48672	9.30529
chr3	104159640	104167243	B_peak_240118	1.18664		chr3	104160052	104160154	F_plan7_peak_566797	0.68305		chr3	104158777	104164639	1054	-		chr3	104162907	104163149	52	12	2.0982	4.74954	7.00917
chr3	104159640	104167243	B_peak_240118	1.18664		chr3	104160052	104160154	F_plan7_peak_566797	0.68305		chr3	104158777	104164639	1054	-		chr3	104164056	104164208	32	8	1.97552	4.15768	4.27328
chr3	104159640	104167243	B_peak_240118	1.18664		chr3	104160604	104160856	F_plan7_peak_566798	0.73324		chr3	104158777	104164639	1054	-		chr3	104159640	104167243	619	264	1.13956	8.61963	27.1833
chr3	104159640	104167243	B_peak_240118	1.18664		chr3	104160604	104160856	F_plan7_peak_566798	0.73324		chr3	104158777	104164639	1054	-		chr3	104160604	104160856	28	9	1.64537	4.14462	3.08023
chr3	104159640	104167243	B_peak_240118	1.18664		chr3	104160604	104160856	F_plan7_peak_566798	0.73324		chr3	104158777	104164639	1054	-		chr3	104161060	104161473	36	13	1.49582	4.55527	3.2552
chr3	104159640	104167243	B_peak_240118	1.18664		chr3	104160604	104160856	F_plan7_peak_566798	0.73324		chr3	104158777	104164639	1054	-		chr3	104161731	104162271	84	22	1.92631	5.48672	9.30529
chr3	104159640	104167243	B_peak_240118	1.18664		chr3	104160604	104160856	F_plan7_peak_566798	0.73324		chr3	104158777	104164639	1054	-		chr3	104162907	104163149	52	12	2.0982	4.74954	7.00917
chr3	104159640	104167243	B_peak_240118	1.18664		chr3	104160604	104160856	F_plan7_peak_566798	0.73324		chr3	104158777	104164639	1054	-		chr3	104164056	104164208	32	8	1.97552	4.15768	4.27328
chr3	104159640	104167243	B_peak_240118	1.18664		chr3	104161060	104161473	F_plan7_peak_566799	0.8863		chr3	104158777	104164639	1054	-		chr3	104159640	104167243	619	264	1.13956	8.61963	27.1833
chr3	104159640	104167243	B_peak_240118	1.18664		chr3	104161060	104161473	F_plan7_peak_566799	0.8863		chr3	104158777	104164639	1054	-		chr3	104160604	104160856	28	9	1.64537	4.14462	3.08023
chr3	104159640	104167243	B_peak_240118	1.18664		chr3	104161060	104161473	F_plan7_peak_566799	0.8863		chr3	104158777	104164639	1054	-		chr3	104161060	104161473	36	13	1.49582	4.55527	3.2552
chr3	104159640	104167243	B_peak_240118	1.18664		chr3	104161060	104161473	F_plan7_peak_566799	0.8863		chr3	104158777	104164639	1054	-		chr3	104161731	104162271	84	22	1.92631	5.48672	9.30529
chr3	104159640	104167243	B_peak_240118	1.18664		chr3	104161060	104161473	F_plan7_peak_566799	0.8863		chr3	104158777	104164639	1054	-		chr3	104162907	104163149	52	12	2.0982	4.74954	7.00917
chr3	104159640	104167243	B_peak_240118	1.18664		chr3	104161060	104161473	F_plan7_peak_566799	0.8863		chr3	104158777	104164639	1054	-		chr3	104164056	104164208	32	8	1.97552	4.15768	4.27328
chr3	104159640	104167243	B_peak_240118	1.18664		chr3	104161731	104162271	F_plan7_peak_566800	0.79339		chr3	104158777	104164639	1054	-		chr3	104159640	104167243	619	264	1.13956	8.61963	27.1833
chr3	104159640	104167243	B_peak_240118	1.18664		chr3	104161731	104162271	F_plan7_peak_566800	0.79339		chr3	104158777	104164639	1054	-		chr3	104160604	104160856	28	9	1.64537	4.14462	3.08023
chr3	104159640	104167243	B_peak_240118	1.18664		chr3	104161731	104162271	F_plan7_peak_566800	0.79339		chr3	104158777	104164639	1054	-		chr3	104161060	104161473	36	13	1.49582	4.55527	3.2552
chr3	104159640	104167243	B_peak_240118	1.18664		chr3	104161731	104162271	F_plan7_peak_566800	0.79339		chr3	104158777	104164639	1054	-		chr3	104161731	104162271	84	22	1.92631	5.48672	9.30529
chr3	104159640	104167243	B_peak_240118	1.18664		chr3	104161731	104162271	F_plan7_peak_566800	0.79339		chr3	104158777	104164639	1054	-		chr3	104162907	104163149	52	12	2.0982	4.74954	7.00917
chr3	104159640	104167243	B_peak_240118	1.18664		chr3	104161731	104162271	F_plan7_peak_566800	0.79339		chr3	104158777	104164639	1054	-		chr3	104164056	104164208	32	8	1.97552	4.15768	4.27328
chr3	104159640	104167243	B_peak_240118	1.18664		chr3	104162641	104162693	F_plan7_peak_566801	0.62689		chr3	104158777	104164639	1054	-		chr3	104159640	104167243	619	264	1.13956	8.61963	27.1833
chr3	104159640	104167243	B_peak_240118	1.18664		chr3	104162641	104162693	F_plan7_peak_566801	0.62689		chr3	104158777	104164639	1054	-		chr3	104160604	104160856	28	9	1.64537	4.14462	3.08023
chr3	104159640	104167243	B_peak_240118	1.18664		chr3	104162641	104162693	F_plan7_peak_566801	0.62689		chr3	104158777	104164639	1054	-		chr3	104161060	104161473	36	13	1.49582	4.55527	3.2552
chr3	104159640	104167243	B_peak_240118	1.18664		chr3	104162641	104162693	F_plan7_peak_566801	0.62689		chr3	104158777	104164639	1054	-		chr3	104161731	104162271	84	22	1.92631	5.48672	9.30529
chr3	104159640	104167243	B_peak_240118	1.18664		chr3	104162641	104162693	F_plan7_peak_566801	0.62689		chr3	104158777	104164639	1054	-		chr3	104162907	104163149	52	12	2.0982	4.74954	7.00917
chr3	104159640	104167243	B_peak_240118	1.18664		chr3	104162641	104162693	F_plan7_peak_566801	0.62689		chr3	104158777	104164639	1054	-		chr3	104164056	104164208	32	8	1.97552	4.15768	4.27328
chr3	104159640	104167243	B_peak_240118	1.18664		chr3	104162907	104163149	F_plan7_peak_566802	0.83885		chr3	104158777	104164639	1054	-		chr3	104159640	104167243	619	264	1.13956	8.61963	27.1833
chr3	104159640	104167243	B_peak_240118	1.18664		chr3	104162907	104163149	F_plan7_peak_566802	0.83885		chr3	104158777	104164639	1054	-		chr3	104160604	104160856	28	9	1.64537	4.14462	3.08023
chr3	104159640	104167243	B_peak_240118	1.18664		chr3	104162907	104163149	F_plan7_peak_566802	0.83885		chr3	104158777	104164639	1054	-		chr3	104161060	104161473	36	13	1.49582	4.55527	3.2552
chr3	104159640	104167243	B_peak_240118	1.18664		chr3	104162907	104163149	F_plan7_peak_566802	0.83885		chr3	104158777	104164639	1054	-		chr3	104161731	104162271	84	22	1.92631	5.48672	9.30529
chr3	104159640	104167243	B_peak_240118	1.18664		chr3	104162907	104163149	F_plan7_peak_566802	0.83885		chr3	104158777	104164639	1054	-		chr3	104162907	104163149	52	12	2.0982	4.74954	7.00917
chr3	104159640	104167243	B_peak_240118	1.18664		chr3	104162907	104163149	F_plan7_peak_566802	0.83885		chr3	104158777	104164639	1054	-		chr3	104164056	104164208	32	8	1.97552	4.15768	4.27328
chr3	104159640	104167243	B_peak_240118	1.18664		chr3	104163551	104163601	F_plan7_peak_566803	1.03858		chr3	104158777	104164639	1054	-		chr3	104159640	104167243	619	264	1.13956	8.61963	27.1833
chr3	104159640	104167243	B_peak_240118	1.18664		chr3	104163551	104163601	F_plan7_peak_566803	1.03858		chr3	104158777	104164639	1054	-		chr3	104160604	104160856	28	9	1.64537	4.14462	3.08023
chr3	104159640	104167243	B_peak_240118	1.18664		chr3	104163551	104163601	F_plan7_peak_566803	1.03858		chr3	104158777	104164639	1054	-		chr3	104161060	104161473	36	13	1.49582	4.55527	3.2552
chr3	104159640	104167243	B_peak_240118	1.18664		chr3	104163551	104163601	F_plan7_peak_566803	1.03858		chr3	104158777	104164639	1054	-		chr3	104161731	104162271	84	22	1.92631	5.48672	9.30529
chr3	104159640	104167243	B_peak_240118	1.18664		chr3	104163551	104163601	F_plan7_peak_566803	1.03858		chr3	104158777	104164639	1054	-		chr3	104162907	104163149	52	12	2.0982	4.74954	7.00917
chr3	104159640	104167243	B_peak_240118	1.18664		chr3	104163551	104163601	F_plan7_peak_566803	1.03858		chr3	104158777	104164639	1054	-		chr3	104164056	104164208	32	8	1.97552	4.15768	4.27328
chr3	104159640	104167243	B_peak_240118	1.18664		chr3	104164056	104164208	F_plan7_peak_566804	0.79646		chr3	104158777	104164639	1054	-		chr3	104159640	104167243	619	264	1.13956	8.61963	27.1833
chr3	104159640	104167243	B_peak_240118	1.18664		chr3	104164056	104164208	F_plan7_peak_566804	0.79646		chr3	104158777	104164639	1054	-		chr3	104160604	104160856	28	9	1.64537	4.14462	3.08023
chr3	104159640	104167243	B_peak_240118	1.18664		chr3	104164056	104164208	F_plan7_peak_566804	0.79646		chr3	104158777	104164639	1054	-		chr3	104161060	104161473	36	13	1.49582	4.55527	3.2552
chr3	104159640	104167243	B_peak_240118	1.18664		chr3	104164056	104164208	F_plan7_peak_566804	0.79646		chr3	104158777	104164639	1054	-		chr3	104161731	104162271	84	22	1.92631	5.48672	9.30529
chr3	104159640	104167243	B_peak_240118	1.18664		chr3	104164056	104164208	F_plan7_peak_566804	0.79646		chr3	104158777	104164639	1054	-		chr3	104162907	104163149	52	12	2.0982	4.74954	7.00917
chr3	104159640	104167243	B_peak_240118	1.18664		chr3	104164056	104164208	F_plan7_peak_566804	0.79646		chr3	104158777	104164639	1054	-		chr3	104164056	104164208	32	8	1.97552	4.15768	4.27328
chr4	20195244	20195743	B_peak_257817	0.72774		chr4	20194739	20196273	F_plan7_peak_610806	0.85217		chr4	20194383	20199906	1335	+		chr4	20194739	20196273	30	71	-1.18754	5.57615	3.58903
chr4	69913445	69924748	B_peak_262025	1.838		chr4	69922006	69924819	F_plan7_peak_620321	0.87758		chr4	69921569	69930801	1449	+		chr4	69918551	69918661	21	3	2.52512	3.26256	4.08961
chr5	82268577	82271507	B_peak_282753	1.25275		chr5	82269512	82269820	F_plan7_peak_669754	2.02409		chr5	82264927	82271811	1894	-		chr5	82268577	82271507	277	123	1.08324	7.49582	11.5826
chr5	82268577	82271507	B_peak_282753	1.25275		chr5	82269512	82269820	F_plan7_peak_669754	2.02409		chr5	82264927	82271811	1894	-		chr5	82270542	82271071	57	27	1.09526	5.35499	3.08836
chr5	82268577	82271507	B_peak_282753	1.25275		chr5	82270542	82271071	F_plan7_peak_669755	1.10875		chr5	82264927	82271811	1894	-		chr5	82268577	82271507	277	123	1.08324	7.49582	11.5826
chr5	82268577	82271507	B_peak_282753	1.25275		chr5	82270542	82271071	F_plan7_peak_669755	1.10875		chr5	82264927	82271811	1894	-		chr5	82270542	82271071	57	27	1.09526	5.35499	3.08836
chr5	82268577	82271507	B_peak_282753	1.25275		chr5	82271278	82271523	F_plan7_peak_669756	0.8416		chr5	82264927	82271811	1894	-		chr5	82268577	82271507	277	123	1.08324	7.49582	11.5826
chr5	82268577	82271507	B_peak_282753	1.25275		chr5	82271278	82271523	F_plan7_peak_669756	0.8416		chr5	82264927	82271811	1894	-		chr5	82270542	82271071	57	27	1.09526	5.35499	3.08836
chr6	47274353	47281791	B_peak_302109	2.60719		chr6	47274502	47276877	F_plan7_peak_718125	0.84499		chr6	47275915	47283729	2135	-		chr6	47277466	47277516	16	2	2.62082	2.89537	3.498
chr6	47274353	47281791	B_peak_302109	2.60719		chr6	47277466	47277516	F_plan7_peak_718126	0.66186		chr6	47275915	47283729	2135	-		chr6	47277466	47277516	16	2	2.62082	2.89537	3.498
chr6	47274353	47281791	B_peak_302109	2.60719		chr6	47277975	47278132	F_plan7_peak_718127	0.80979		chr6	47275915	47283729	2135	-		chr6	47277466	47277516	16	2	2.62082	2.89537	3.498
chr6	47274353	47281791	B_peak_302109	2.60719		chr6	47278347	47279501	F_plan7_peak_718128	0.72825		chr6	47275915	47283729	2135	-		chr6	47277466	47277516	16	2	2.62082	2.89537	3.498
chr6	47274353	47281791	B_peak_302109	2.60719		chr6	47279717	47279911	F_plan7_peak_718129	1.22974		chr6	47275915	47283729	2135	-		chr6	47277466	47277516	16	2	2.62082	2.89537	3.498
chr6	47274353	47281791	B_peak_302109	2.60719		chr6	47281000	47281675	F_plan7_peak_718130	0.89281		chr6	47275915	47283729	2135	-		chr6	47277466	47277516	16	2	2.62082	2.89537	3.498
chr6	158587179	158589922	B_peak_314252	3.53002		chr6	158586727	158588090	F_plan7_peak_745531	0.80811		chr6	158577824	158590392	2382	-		chr6	158589429	158590003	79	26	1.52672	5.51825	6.20937
chr6	158587179	158589922	B_peak_314252	3.53002		chr6	158588309	158588462	F_plan7_peak_745532	0.71465		chr6	158577824	158590392	2382	-		chr6	158589429	158590003	79	26	1.52672	5.51825	6.20937
chr6	158587179	158589922	B_peak_314252	3.53002		chr6	158588703	158589146	F_plan7_peak_745533	0.71383		chr6	158577824	158590392	2382	-		chr6	158589429	158590003	79	26	1.52672	5.51825	6.20937
chr6	158587179	158589922	B_peak_314252	3.53002		chr6	158589429	158590003	F_plan7_peak_745534	0.84283		chr6	158577824	158590392	2382	-		chr6	158589429	158590003	79	26	1.52672	5.51825	6.20937
chr7	35728171	35735818	B_peak_320299	3.43457		chr7	35734897	35738092	F_plan7_peak_761921	0.95474		chr7	35735748	35736627	7p14,2_HERVW	+		chr7	35733749	35733955	36	13	1.47936	4.54704	3.2552
chr7	134853265	134859876	B_peak_331546	0.94556		chr7	134858470	134858898	F_plan7_peak_789957	0.81378		chr7	134858785	134869218	2637	+		chr7	134855326	134855849	40	14	1.518	4.66589	3.65981
chr7	134853265	134859876	B_peak_331546	0.94556		chr7	134858470	134858898	F_plan7_peak_789957	0.81378		chr7	134858785	134869218	2637	+		chr7	134856592	134856823	29	6	2.19709	3.9059	4.5421
chr7	150003427	150011740	B_peak_333025	0.88994		chr7	150004571	150004860	F_plan7_peak_793940	1.10188		chr7	150004329	150010375	2673	+		chr7	150010985	150011665	88	31	1.4681	5.73405	6.6508
chr7	150003427	150011740	B_peak_333025	0.88994		chr7	150005613	150006427	F_plan7_peak_793941	1.02968		chr7	150004329	150010375	2673	+		chr7	150010985	150011665	88	31	1.4681	5.73405	6.6508
chr7	150003427	150011740	B_peak_333025	0.88994		chr7	150006974	150010034	F_plan7_peak_793942	1.06175		chr7	150004329	150010375	2673	+		chr7	150010985	150011665	88	31	1.4681	5.73405	6.6508
chr8	80299931	80304742	B_peak_344776	0.8363		chr8	80299938	80300051	F_plan7_peak_824472	0.80332		chr8	80298339	80303920	2867	-		chr8	80299931	80304742	318	140	1.20368	7.74139	16.7344
chr8	80299931	80304742	B_peak_344776	0.8363		chr8	80299938	80300051	F_plan7_peak_824472	0.80332		chr8	80298339	80303920	2867	-		chr8	80302007	80302274	25	7	1.83282	3.91641	3.23081
chr8	80299931	80304742	B_peak_344776	0.8363		chr8	80299938	80300051	F_plan7_peak_824472	0.80332		chr8	80298339	80303920	2867	-		chr8	80302586	80303275	76	27	1.54566	5.58019	6.61337
chr8	80299931	80304742	B_peak_344776	0.8363		chr8	80301042	80301092	F_plan7_peak_824473	0.81579		chr8	80298339	80303920	2867	-		chr8	80299931	80304742	318	140	1.20368	7.74139	16.7344
chr8	80299931	80304742	B_peak_344776	0.8363		chr8	80301042	80301092	F_plan7_peak_824473	0.81579		chr8	80298339	80303920	2867	-		chr8	80302007	80302274	25	7	1.83282	3.91641	3.23081
chr8	80299931	80304742	B_peak_344776	0.8363		chr8	80301042	80301092	F_plan7_peak_824473	0.81579		chr8	80298339	80303920	2867	-		chr8	80302586	80303275	76	27	1.54566	5.58019	6.61337
chr8	80299931	80304742	B_peak_344776	0.8363		chr8	80301510	80301657	F_plan7_peak_824474	0.72446		chr8	80298339	80303920	2867	-		chr8	80299931	80304742	318	140	1.20368	7.74139	16.7344
chr8	80299931	80304742	B_peak_344776	0.8363		chr8	80301510	80301657	F_plan7_peak_824474	0.72446		chr8	80298339	80303920	2867	-		chr8	80302007	80302274	25	7	1.83282	3.91641	3.23081
chr8	80299931	80304742	B_peak_344776	0.8363		chr8	80301510	80301657	F_plan7_peak_824474	0.72446		chr8	80298339	80303920	2867	-		chr8	80302586	80303275	76	27	1.54566	5.58019	6.61337
chr8	80299931	80304742	B_peak_344776	0.8363		chr8	80302007	80302274	F_plan7_peak_824475	0.87765		chr8	80298339	80303920	2867	-		chr8	80299931	80304742	318	140	1.20368	7.74139	16.7344
chr8	80299931	80304742	B_peak_344776	0.8363		chr8	80302007	80302274	F_plan7_peak_824475	0.87765		chr8	80298339	80303920	2867	-		chr8	80302007	80302274	25	7	1.83282	3.91641	3.23081
chr8	80299931	80304742	B_peak_344776	0.8363		chr8	80302007	80302274	F_plan7_peak_824475	0.87765		chr8	80298339	80303920	2867	-		chr8	80302586	80303275	76	27	1.54566	5.58019	6.61337
chr8	80299931	80304742	B_peak_344776	0.8363		chr8	80302586	80303275	F_plan7_peak_824476	0.78685		chr8	80298339	80303920	2867	-		chr8	80299931	80304742	318	140	1.20368	7.74139	16.7344
chr8	80299931	80304742	B_peak_344776	0.8363		chr8	80302586	80303275	F_plan7_peak_824476	0.78685		chr8	80298339	80303920	2867	-		chr8	80302007	80302274	25	7	1.83282	3.91641	3.23081
chr8	80299931	80304742	B_peak_344776	0.8363		chr8	80302586	80303275	F_plan7_peak_824476	0.78685		chr8	80298339	80303920	2867	-		chr8	80302586	80303275	76	27	1.54566	5.58019	6.61337
chr8	91098606	91107605	B_peak_345974	3.10123		chr8	91100745	91102480	F_plan7_peak_827355	0.82476		chr8	91101561	91108109	2897	-		chr8	91106172	91106417	22	5	2.07619	3.62306	3.46164
chr8	91098606	91107605	B_peak_345974	3.10123		chr8	91102886	91103113	F_plan7_peak_827356	0.86705		chr8	91101561	91108109	2897	-		chr8	91106172	91106417	22	5	2.07619	3.62306	3.46164
chr8	91098606	91107605	B_peak_345974	3.10123		chr8	91104016	91104370	F_plan7_peak_827357	1.14506		chr8	91101561	91108109	2897	-		chr8	91106172	91106417	22	5	2.07619	3.62306	3.46164
chr8	91098606	91107605	B_peak_345974	3.10123		chr8	91104971	91105254	F_plan7_peak_827358	0.69716		chr8	91101561	91108109	2897	-		chr8	91106172	91106417	22	5	2.07619	3.62306	3.46164
chr8	91098606	91107605	B_peak_345974	3.10123		chr8	91106172	91106417	F_plan7_peak_827359	0.75		chr8	91101561	91108109	2897	-		chr8	91106172	91106417	22	5	2.07619	3.62306	3.46164
chr8	91098606	91107605	B_peak_345974	3.10123		chr8	91106752	91106835	F_plan7_peak_827360	0.75263		chr8	91101561	91108109	2897	-		chr8	91106172	91106417	22	5	2.07619	3.62306	3.46164
chr8	98186535	98191923	B_peak_346901	0.895		chr8	98188002	98188114	F_plan7_peak_829496	1.29077		chr8	98187250	98192981	2909	+		chr8	98186535	98191923	331	162	1.05043	7.87394	14.0463
chr8	98186535	98191923	B_peak_346901	0.895		chr8	98188789	98188839	F_plan7_peak_829497	0.86378		chr8	98187250	98192981	2909	+		chr8	98186535	98191923	331	162	1.05043	7.87394	14.0463
chr8	98186535	98191923	B_peak_346901	0.895		chr8	98190137	98190646	F_plan7_peak_829499	0.61494		chr8	98187250	98192981	2909	+		chr8	98186535	98191923	331	162	1.05043	7.87394	14.0463
chr8	98186535	98191923	B_peak_346901	0.895		chr8	98189301	98189386	F_plan7_peak_829498	0.64681		chr8	98187250	98192981	2909	+		chr8	98186535	98191923	331	162	1.05043	7.87394	14.0463
chr9	88495183	88502886	B_peak_358716	4.67981		chr9	88495682	88496217	F_plan7_peak_859303	0.81849		chr9	88495891	88501197	3090	+		chr9	88497849	88498290	50	22	1.28778	5.16745	3.62982
chr9	88495183	88502886	B_peak_358716	4.67981		chr9	88495682	88496217	F_plan7_peak_859303	0.81849		chr9	88495891	88501197	3090	+		chr9	88498843	88499240	37	15	1.40075	4.70038	3.19271
chr9	88495183	88502886	B_peak_358716	4.67981		chr9	88496783	88497408	F_plan7_peak_859304	0.94751		chr9	88495891	88501197	3090	+		chr9	88497849	88498290	50	22	1.28778	5.16745	3.62982
chr9	88495183	88502886	B_peak_358716	4.67981		chr9	88496783	88497408	F_plan7_peak_859304	0.94751		chr9	88495891	88501197	3090	+		chr9	88498843	88499240	37	15	1.40075	4.70038	3.19271
chr9	88495183	88502886	B_peak_358716	4.67981		chr9	88497849	88498290	F_plan7_peak_859305	0.92352		chr9	88495891	88501197	3090	+		chr9	88497849	88498290	50	22	1.28778	5.16745	3.62982
chr9	88495183	88502886	B_peak_358716	4.67981		chr9	88497849	88498290	F_plan7_peak_859305	0.92352		chr9	88495891	88501197	3090	+		chr9	88498843	88499240	37	15	1.40075	4.70038	3.19271
chr9	88495183	88502886	B_peak_358716	4.67981		chr9	88498491	88498592	F_plan7_peak_859306	0.99133		chr9	88495891	88501197	3090	+		chr9	88497849	88498290	50	22	1.28778	5.16745	3.62982
chr9	88495183	88502886	B_peak_358716	4.67981		chr9	88498491	88498592	F_plan7_peak_859306	0.99133		chr9	88495891	88501197	3090	+		chr9	88498843	88499240	37	15	1.40075	4.70038	3.19271
chr9	88495183	88502886	B_peak_358716	4.67981		chr9	88498843	88499240	F_plan7_peak_859307	0.76148		chr9	88495891	88501197	3090	+		chr9	88497849	88498290	50	22	1.28778	5.16745	3.62982
chr9	88495183	88502886	B_peak_358716	4.67981		chr9	88498843	88499240	F_plan7_peak_859307	0.76148		chr9	88495891	88501197	3090	+		chr9	88498843	88499240	37	15	1.40075	4.70038	3.19271
chr9	88495183	88502886	B_peak_358716	4.67981		chr9	88499545	88499816	F_plan7_peak_859308	0.91108		chr9	88495891	88501197	3090	+		chr9	88497849	88498290	50	22	1.28778	5.16745	3.62982
chr9	88495183	88502886	B_peak_358716	4.67981		chr9	88499545	88499816	F_plan7_peak_859308	0.91108		chr9	88495891	88501197	3090	+		chr9	88498843	88499240	37	15	1.40075	4.70038	3.19271
chr9	88495183	88502886	B_peak_358716	4.67981		chr9	88500073	88500241	F_plan7_peak_859309	1.42633		chr9	88495891	88501197	3090	+		chr9	88497849	88498290	50	22	1.28778	5.16745	3.62982
chr9	88495183	88502886	B_peak_358716	4.67981		chr9	88500073	88500241	F_plan7_peak_859309	1.42633		chr9	88495891	88501197	3090	+		chr9	88498843	88499240	37	15	1.40075	4.70038	3.19271
chr9	88495183	88502886	B_peak_358716	4.67981		chr9	88500499	88500651	F_plan7_peak_859310	1.89239		chr9	88495891	88501197	3090	+		chr9	88497849	88498290	50	22	1.28778	5.16745	3.62982
chr9	88495183	88502886	B_peak_358716	4.67981		chr9	88500499	88500651	F_plan7_peak_859310	1.89239		chr9	88495891	88501197	3090	+		chr9	88498843	88499240	37	15	1.40075	4.70038	3.19271
chr9	88495183	88502886	B_peak_358716	4.67981		chr9	88501051	88501938	F_plan7_peak_859311	1.2944		chr9	88495891	88501197	3090	+		chr9	88497849	88498290	50	22	1.28778	5.16745	3.62982
chr9	88495183	88502886	B_peak_358716	4.67981		chr9	88501051	88501938	F_plan7_peak_859311	1.2944		chr9	88495891	88501197	3090	+		chr9	88498843	88499240	37	15	1.40075	4.70038	3.19271
chr9	135900106	135908907	B_peak_367335	0.89974		chr9	135906137	135906632	F_plan7_peak_880537	0.77357		chr9	135906400	135912772	3170	-		chr9	135906137	135906632	145	49	1.63517	6.46144	12.8676
chr9	135900106	135908907	B_peak_367335	0.89974		chr9	135906137	135906632	F_plan7_peak_880537	0.77357		chr9	135906400	135912772	3170	-		chr9	135904921	135905818	174	67	1.44439	6.80966	12.7814
chr9	135900106	135908907	B_peak_367335	0.89974		chr9	135906911	135908534	F_plan7_peak_880538	0.76561		chr9	135906400	135912772	3170	-		chr9	135906137	135906632	145	49	1.63517	6.46144	12.8676
chr9	135900106	135908907	B_peak_367335	0.89974		chr9	135906911	135908534	F_plan7_peak_880538	0.76561		chr9	135906400	135912772	3170	-		chr9	135904921	135905818	174	67	1.44439	6.80966	12.7814
chr9	135900106	135908907	B_peak_367335	0.89974		chr9	135908755	135909037	F_plan7_peak_880539	0.84078		chr9	135906400	135912772	3170	-		chr9	135906137	135906632	145	49	1.63517	6.46144	12.8676
chr9	135900106	135908907	B_peak_367335	0.89974		chr9	135908755	135909037	F_plan7_peak_880539	0.84078		chr9	135906400	135912772	3170	-		chr9	135904921	135905818	174	67	1.44439	6.80966	12.7814

## Sheet: diff HERV loci info
HERV loci info							effect on HERV acetylation	-LOG10(p-value) of colocalized diffpeaks
								VORINOSTAT		ROMIDEPSIN
CHR	CHAINSTART	CHAINEND	assembly	STRAND	ID	group		D	Dplan6	F	Fplan7
chr19	53044740	53051680	hg38	+	ERV-V2	ERVV	increased	5.41151	5.22056	8.87639	8.6857
chr2	12569897	12574343	hg38	+	470	HERVH	decreased	-	-	11.0953	10.9312
chr2	20081139	20087278	hg38	+	491	HERVH	decreased	-	-	3.87866	3.87866
chr2	38080800	38086512	hg38	-	513	HERVH	decreased	3,73 to 12,44	3.58903	4,07 to 28,62	3,95 to 17,85
chr2	108523885	108531469	hg38	+	646	HARLEQUIN	decreased	-	-	7.71444	5.94699
chr2	152175877	152180478	hg38	-	713	HML3	decreased	-	-	4.06657	4.65856
chr2	238204719	238211677	hg38	-	844	HERVFA	decreased	-	-	4.0456	3.80075
chr3	9841750	9854710	hg38	-	864	HML2	decreased	-	-	6.7961	6.95825
chr3	44340864	44350393	hg38	-	933	HERVH	decreased	-	-	9.5396	9.17123
chr3	44329728	44340878	hg38	-	934	MER84	decreased	-	-	9.5396	9.17123
chr3	44855961	44861808	hg38	-	936	HERVH	decreased	-	-	5.42197	3.50002
chr3	104439933	104445795	hg38	-	1054	HERVH	decreased	3,56 to 8,90	3,75 to 6,16	3,27 to 26,50	3,08 to 27,18
chr4	20192760	20198283	hg38	+	1335	HERVH	increased	-	-	-	3.58903
chr4	69055851	69065083	hg38	+	1449	HERV3	decreased	-	-	3.84294	4.08961
chr5	10716140	10724937	hg38	+	1756	HERVL	increased	3.72942	3.96463	-	-
chr5	82969108	82975992	hg38	-	1894	HERVIP	decreased	7.57031	6.87773	11.5826	3,01 to 11,58
chr6	27178264	27186526	hg38	+	2100	HERVIP	decreased	-	-	5.2044	-
chr6	47308179	47315993	hg38	-	2135	HML3	decreased	-	-	3.498	3.498
chr6	158156792	158169360	hg38	-	2382	Unclassifiable	decreased	-	-	6.20937	6.20937
chr7	135174033	135184466	hg38	+	2637	HERVIP	decreased	-	-	3.36246	3,66 to 4,54
chr7	150307240	150313286	hg38	+	2673	HERVH	decreased	-	-	6,41 to 13,19	6.6508
chr8	79386104	79391685	hg38	-	2867	HERVH	decreased	4.65239	3,19 to 5,14	3,44 to 16,59	3,23 to 16,73
chr8	90089333	90095881	hg38	-	2897	HERVH	decreased	3,86 to 5,44	3,86 to 5,44	3,09 to 3,46	3.46164
chr8	97175022	97180753	hg38	+	2909	HERVH	decreased	-	-	13.9155	14.0463
chr9	85880976	85886282	hg38	+	3090	HERVH	decreased	4.03339	4.09659	3.21117	3,19 to 3,63
chr9	133031013	133037385	hg38	-	3170	HERVIP	decreased	-	-	12,12 to 13,06	12,78 to 12,89
chr10	97555739	97561771	hg38	-	3335	HARLEQUIN	decreased	3.04994	3.04994	4.01185	3.85276
chr11	73939029	73947458	hg38	-	3546	HML1	decreased	4.54539	4.54539	-	-
chr11	117810820	117812651	hg38	+	3651	HERVH	decreased	-	-	6,19 to 15,75	6,17 to 15,62
chr11	121632566	121643491	hg38	-	3656	HERVH	increased	4.8061	3.73416	-	3.16814
chr12	48109293	48115444	hg38	-	3788	HERVH	decreased	-	-	3,72 to 6,88	4,39 to 6,30
chr12	57657406	57667271	hg38	+	3806	MER57	decreased	-	3.0103	-	-
chr12	110403279	110411068	hg38	-	3901	HERVH	decreased	-	-	6,87 to 8,15	5.55809
chr12	132889550	132898380	hg38	+	3921	HERVH	decreased	-	-	6.87437	5.70451
chr13	66137809	66147046	hg38	-	3987	HERVH	decreased	5.59881	5.45072	-	-
chr13	109265090	109271115	hg38	+	4057	HERVH	decreased	4.68503	3,89 to 4,36	-	-
chr14	92622417	92629608	hg38	-	4215	HERVIP	increased	4.41238	4.41238	-	-
chr16	35614913	35621339	hg38	-	4376	HARLEQUIN	decreased	-	-	-	3.15925
chr17	34183507	34192680	hg38	+	4442	HERVH	decreased	4.4643	4.4643	-	-
chr17	43352787	43357982	hg38	-	4454	PRIMA41	decreased	4.96587	4.25291	-	-
chr19	5548576	5553242	hg38	+	4594	HERVH	increased	-	-	4.83298	7.13436
chr19	9539407	9550555	hg38	+	4607	HERVH	decreased	-	-	17.3453	4,5 to 10,76
chr19	15828861	15837304	hg38	+	4627	HERVH	decreased	-	-	9.18029	3,32 to 7,56
chr19	18577415	18587893	hg38	+	4632	HERV9	decreased	-	-	3.76331	-
chr19	20510014	20518365	hg38	-	4641	HERVE	decreased	-	-	5.91136	-
chr19	20769294	20780609	hg38	-	4649	HERVL66	decreased	7.1727	7.28169	-	7.95195
chr19	36323748	36332422	hg38	-	4715	HERVT	decreased	-	-	3.65333	6.30122
chr19	43308368	43317327	hg38	-	4735	HERVIP	decreased	3.83966	-	-	-
chr19	43321084	43329393	hg38	-	4736	HERVH	decreased	3.83966	4,32 to 6,99	4,32 to 8,12	3,54 to 8,12
chr19	47047398	47055397	hg38	-	4744	HERVH	decreased	-	-	-	5.66988
chr19	51396764	51402961	hg38	-	4755	HML1	decreased	-	-	4.4608	4.59726
chr19	52627908	52636164	hg38	+	4767	HERVH	decreased	-	-	16.9041	7,20 to 1,14
chr19	52740546	52749825	hg38	-	4768	HML2	decreased	-	-	-	4.51814
chr19	52898515	52905434	hg38	-	4770	HERVE	decreased	-	-	-	12.4314
chr19	53359490	53365214	hg38	+	4776	HML2	decreased	-	-	7.47035	7.14703
chr19	55006828	55012423	hg38	-	4784	HERVH	decreased	-	-	7.58905	8.05296
chr19	57487177	57500813	hg38	+	4790	Unclassifiable	decreased	-	-	6.9949	7.66526
chr20	15980070	15986191	hg38	-	4818	HARLEQUIN	decreased	-	-	18.8854	19.2598
chr20	41684924	41695822	hg38	+	4842	MER66	decreased	-	3.63527	-	-
chr20	45582673	45588585	hg38	-	4846	HERVH	decreased	-	3.03428	-	-
chr20	49281128	49287343	hg38	-	4849	HERVIP	decreased	-	-	-	6.05784
chrX	28500450	28509315	hg38	-	5327	HERVH	decreased	6.51414	6.87997	-	-
chr1	46325548	46332308	hg38	-	5875	HERVE	decreased	3.34305	-	-	-
chr1	70366862	70372373	hg38	+	5918	HERVH	decreased	3.03428	-	-	-
chr1	117815373	117821863	hg38	-	6028	HERVS	increased	3.94306	3.94306	5.51474
chr1	150628159	150635776	hg38	-	6062	HML2	decreased	4.15661	4.04335	4.74754	6.37635
chr1	183613210	183622443	hg38	+	6123	HERVH	decreased	-	-	4.20641	4.20641
chr1	185578774	185596328	hg38	-	6125	HML5	increased	3.09531	-	-	-
chr1	206052701	206058911	hg38	-	6169	HARLEQUIN	decreased	-	25.4	57.43	7,91 to 47,91
chr1	211687139	211694456	hg38	+	6181	HARLEQUIN	decreased	-	-	3.28	3.28
chr1	212423060	212428615	hg38	+	6183	HERV9	decreased	-	-	3.02	3.02
chr1	221947781	221958635	hg38	+	6195	HERVH	decreased	5.87	3,17 to 5,66	3,38 to 4,97	3,40 to 5,20
chr1	221965965	221971618	hg38	+	6196	HERVH	decreased	5.84	3,17 to 5,67	3,38 to 4,97	3,38 to 5,20
chr1	230601216	230609014	hg38	+	6221	HERVH	decreased	-	-	4.22	4.22
chr1	233681188	233689204	hg38	-	6226	HERVH	decreased	6.46	6.46	6,39 to 8,69	4,59 to 8,69
chr3	142157021	142162495	hg19	+	3q23b_HERVW	HERVW	decreased	-	4.74	-	-
chr17	41949365	41952180	hg19	+	17q21,31_HML6	HML6	decreased	-	-	4.34	-
chr19	21968952	21975023	hg19	-	19p12b_HML6	HML6	increased	-	3.09	-	3.34
chr19	52479404	52484683	hg19	+	19q13,41b_HML6	HML6	decreased	-	-	-	7.13
chr19	58817037	58826633	hg19	+	19q13,43b_HML6	HML6	decreased	-	-	-	9.97
chr2	100978450	100982402	hg19	-	2q11,2_HML8	HML8	increased	3.52	3.52	3.5	3.9
chr3	94366022	94370037	hg19	+	3q11,2_HML7	HML7	increased	-	-	3.4	3.59
chr7	35735748	35736627	hg19	+	7p14,2_HERVW	HERVW	decreased	-	-	-	3.25

## Sheet: only upreg
B_peaks (untreated)						D_peaks (Vorinostat)						intersection with HERV coordinates										raw reads B	raw reads D		log2 ratio of read density	average log2 read density	-LOG10(p-value)
chr19	53546654	53548976	B_peak_172311	0.70816		chr19	53547843	53548553	D_peak_414967	0.79534		chr19	53547993	53554933	ERV-V2	+		chr19	53547843	53548553	common_peak2	53	121	-68	-1.0854	6.38804	5.41151
chr19	53546654	53548976	B_peak_172311	0.70816		chr19	53548804	53549185	D_peak_414968	0.82874		chr19	53547993	53554933	ERV-V2	+		chr19	53547843	53548553	common_peak2	53	121	-68	-1.0854	6.38804	5.41151
chr1	118363993	118365930	B_peak_20794	1.12774		chr1	118362959	118364434	D_peak_49788	0.71057		chr1	118357995	118364485	6028	-		chr1	118362959	118364434	common_peak2	29	75	-46	-1.22302	5.63642	3.94306
chr1	185553683	185554317	B_peak_27131	2.57737		chr1	185553845	185555017	D_peak_65027	0.89193		chr1	185547906	185565460	6125	-		chr1	185553845	185555017	common_peak2	26	63	-37	-1.12084	5.43958	3.09531
chr11	121505454	121505584	B_peak_71469	0.7907		chr11	121504717	121506204	D_peak_171374	1.18985		chr11	121503275	121514200	3656	-		chr11	121504717	121506204	common_peak2	33	87	-54	-1.25377	5.83255	4.8061
chr14	93092033	93093074	B_peak_110600	2.93869		chr14	93091831	93093568	D_peak_263822	1.41084		chr14	93088762	93095953	4215	-		chr14	93091831	93093568	common_peak2	46	99	-53	-1.0918	6.09796	4.41238
chr2	100981880	100982418	B_peak_188551	0.7605		chr2	100980738	100982198	D_peak_452977	1.12342		chr2	100978450	100982402	2q11,2_HML8	-		chr2	100980738	100982198	common_peak2	28	69	-41	-1.1889	5.53483	3.51683
chr5	10719200	10719529	B_peak_274797	1.10342		chr5	10719050	10720198	D_peak_662100	1.2478		chr5	10716252	10725049	1756	+		chr5	10719050	10720198	common_peak2	29	72	-43	-1.18815	5.59575	3.72942
B_peaks (untreated)						Dplan6_peaks (Vorinostat)						intersection with HERV coordinates										raw reads B	raw reads D		log2 ratio of read density	average log2 read density	-LOG10(p-value)
chr19	53546654	53548976	B_peak_172311	0.70816		chr19	53547843	53548553	D_plan6_peak_414276	0.83609		chr19	53547993	53554933	ERV-V2	+		chr19	53547843	53548553	common_peak2	53	121	-68	-1.08366	6.38891	5.22056
chr19	53546654	53548976	B_peak_172311	0.70816		chr19	53548815	53549183	D_plan6_peak_414277	1.00786		chr19	53547993	53554933	ERV-V2	+		chr19	53547843	53548553	common_peak2	53	121	-68	-1.08366	6.38891	5.22056
chr1	118363993	118365930	B_peak_20794	1.12774		chr1	118362959	118364410	D_plan6_peak_49696	0.91619		chr1	118357995	118364485	6028	-		chr1	118362959	118364410	common_peak2	29	75	-46	-1.22307	5.63639	3.94306
chr11	121505454	121505584	B_peak_71469	0.7907		chr11	121504726	121505854	D_plan6_peak_170893	0.8915		chr11	121503275	121514200	3656	-		chr11	121504726	121505854	common_peak2	24	66	-42	-1.28087	5.42565	3.73416
chr14	93092033	93093074	B_peak_110600	2.93869		chr14	93091831	93093568	D_plan6_peak_262872	1.08123		chr14	93088762	93095953	4215	-		chr14	93091831	93093568	common_peak2	46	99	-53	-1.09109	6.09831	4.41238
chr19	21971237	21972382	B_peak_165300	1.48974		chr19	21971649	21972293	D_plan6_peak_397524	0.95339		chr19	21968952	21975023	19p12b_HML6	-		chr19	21971649	21972293	common_peak2	19	54	-35	-1.26578	5.14847	3.08956
chr2	100981880	100982418	B_peak_188551	0.7605		chr2	100980738	100982185	D_plan6_peak_452336	0.66174		chr2	100978450	100982402	2q11,2_HML8	-		chr2	100980738	100982185	common_peak2	28	69	-41	-1.18899	5.53479	3.51683
chr5	10719200	10719529	B_peak_274797	1.10342		chr5	10719046	10719910	D_plan6_peak_661911	1.8048		chr5	10716252	10725049	1756	+		chr5	10719046	10719910	common_peak2	24	66	-42	-1.31592	5.40813	3.96463
B_peaks (untreated)						F_peaks (Romidepsin)						intersection with HERV coordinates										raw reads B	raw reads D		log2 ratio of read density	average log2 read density	-LOG10(p-value)
chr19	53546654	53548976	B_peak_172311	0.70816		chr19	53547826	53549224	F_peak_408751	0.83837		chr19	53547993	53554933	ERV-V2	+		chr19	53547826	53549224	common_peak2	86	205	-119	-1.07942	7.14679	8.87639
chr1	118363993	118365930	B_peak_20794	1.12774		chr1	118363242	118365474	F_peak_52363	0.74727		chr1	118357995	118364485	6028	-		chr1	118363242	118365474	common_peak2	57	129	-72	-1.06748	6.48863	5.51474
chr19	5548482	5548609	B_peak_160329	0.76681		chr19	5546810	5548629	F_peak_377317	1.16905		chr19	5548587	5553253	4594	+		chr19	5546810	5548629	common_peak2	49	118	-69	-1.02815	6.38074	4.83298
chr2	100981880	100982418	B_peak_188551	0.7605		chr2	100980252	100982000	F_peak_449104	0.99209		chr2	100978450	100982402	2q11,2_HML8	-		chr2	100980252	100982000	common_peak2	37	82	-45	-1.06088	5.8446	3.50593
chr3	94364490	94366421	B_peak_238769	0.76642		chr3	94365409	94366990	F_peak_577086	0.82211		chr3	94366022	94370037	3q11,2_HML7	+		chr3	94365409	94366990	common_peak2	32	74	-42	-1.07972	5.68896	3.39934
B_peaks (untreated)						Fplan7_peaks (Romidepsin)						intersection with HERV coordinates										raw reads B	raw reads D		log2 ratio of read density	average log2 read density	-LOG10(p-value)
chr19	53546654	53548976	B_peak_172311	0.70816		chr19	53547830	53549224	F_plan7_peak_408008	1.26839		chr19	53547993	53554933	ERV-V2	+		chr19	53547830	53549224	common_peak2	86	205	-119	-1.07351	7.14975	8.6857
chr11	121505454	121505584	B_peak_71469	0.7907		chr11	121504651	121505671	F_plan7_peak_177243	1.52488		chr11	121503275	121514200	3656	-		chr11	121504651	121505671	common_peak2	26	65	-39	-1.12551	5.48164	3.16814
chr19	5548482	5548609	B_peak_160329	0.76681		chr19	5546154	5548637	F_plan7_peak_376850	1.02722		chr19	5548587	5553253	4594	+		chr19	5546154	5548637	common_peak2	73	173	-100	-1.04679	6.91955	7.13436
chr19	21969134	21969453	B_peak_165299	3.3338		chr19	21968849	21970328	F_plan7_peak_389922	0.89419		chr19	21968952	21975023	19p12b_HML6	-		chr19	21968849	21970328	common_peak2	29	75	-46	-1.06145	5.7172	3.34099
chr2	100981880	100982418	B_peak_188551	0.7605		chr2	100980206	100982000	F_plan7_peak_448208	0.77335		chr2	100978450	100982402	2q11,2_HML8	-		chr2	100980206	100982000	common_peak2	37	85	-48	-1.11208	5.87022	3.89904
chr3	94364490	94366421	B_peak_238769	0.76642		chr3	94365409	94366978	F_plan7_peak_564002	0.98636		chr3	94366022	94370037	3q11,2_HML7	+		chr3	94365409	94366978	common_peak2	31	74	-43	-1.1258	5.66592	3.59593
chr4	20195244	20195743	B_peak_257817	0.72774		chr4	20194739	20196273	F_plan7_peak_610806	0.85217		chr4	20194383	20199906	1335	+		chr4	20194739	20196273	common_peak2	30	71	-41	-1.18754	5.57615	3.58903
