# Supplementary material for: Enhanced antitumoral activity of TLR7 agonists via activation of human endogenous retroviruses by HDAC inhibitors
Source: Commun Biol. 2021 Mar 3;4:276. doi: 10.1038/s42003-021-01800-3 (PMC7930250; doi:10.1038/s42003-021-01800-3)
Supplement: Supplementary file 3 — Supplementary Data 2 [file 42003_2021_1800_MOESM3_ESM.xlsx]

## Sheet: Figure 2
Panel A	Cytotoxicity					Panel B	Cytotoxicity					Panel C	Isobolograms
	concentration [µg/ml]	log(concentration)	surviving cells [%]	StabwN			concentration	log(concentration)	surviving cells [%]	StabwN			Vesatolimod	Romidepsin		Vesatolimod	Romidepsin			Vesatolimod	Romidepsin		Vesatolimod	Romidepsin
SKOV3WT	0	--	100	4.3269		SKOV3WT	0	--	100	1.3644		SKOV3WT	10	38.8		21.2	10		OvCa236	20	53.75		54.25	20
Romidepsin	0.000976563	-3.0103	82.32	3.54712		Vesatolimod	0.19531	-0.70927	106.11	2.316		Romi+Vesa	20	19		20	20		Romi+Vesa	40	33.375		28.8	40
	0.00195	-2.70927	63.54	6.9921			0.39063	-0.40824	109.78	2.159		[%]	30	8		16.7	30		[%]	60	17.25		18.6875	60
	0.00391	-2.40824	46.4	4.6781			0.78125	-0.10721	111.33	5.27488			40	6.5		9.6	40			80	15.25		17.9	80
	0.00781	-2.10721	32.73	2.17488			1.5625	0.19382	110.13	3.61792			50	6.1		7.6	50			100	14.4688		17.0625	100
	0.01563	-1.80618	27.33	1.63788			3.125	0.49485	109.4	4.931			60	6.1		6.8	60
	0.03125	-1.50515	24.51	3.6624			6.25	0.79588	94.19	2.9478			70	6.1		6	70
	0.0625	-1.20412	22.11	6.211			12.5	1.09691	63.05	3.1244			80	6		6	80		OvCa236	Imiquimod	Romidepsin		Imiquimod	Romidepsin
							25	1.39794	17.01	3.9134			90	6		5.9	90		Romi+Imi	20	18.5625		18.5625	20
SKOV3WT	0	--	100	3.694									100	6		5.7	100		[%]	40	15.5		15.3438	40
Vorinostat	0.01563	-1.80618	107.47	3.1256		SKOV3WT	0	--	100	3.53469										60	14.8125		13.9375	60
	0.03125	-1.50515	104.13	4.8197		Imiquimod	0.14648	-0.83421	95.57	2.89928			Imiquimod	Romidepsin		Imiquimod	Romidepsin			80	14.1875		12.9688	80
	0.0625	-1.20412	97.55	5.2987			0.29297	-0.53318	93.92	4.94357		SKOV3WT	20	35.5		32	20			100	13.9688		12.375	100
	0.125	-0.90309	88.61	2.7189			0.58594	-0.23215	92.27	5.58262		Romi+Imi	40	14.5		16	40
	0.25	-0.60206	77.4	1.26477			1.17188	0.06888	88.05	6.24057		[%]	60	12.5		14	60			Vesatolimod	Vorinostat		Vesatolimod	Vorinostat
	0.5	-0.30103	60.09	2.63812			2.34375	0.36991	78.13	2.58932			80	13		12.5	80		OvCa236	20	33.04		70.15	20
	1	0	46.17	3.5613			4.6875	0.67094	64.65	4.36553			100	12		11.5	100		Vorino+Vesa	40	32.456		15.56	40
	2	0.30103	49.65	4.7251			9.375	0.97197	46.54	4.09623									[%]	60	27.11		13.51	60
							18.75	1.273	35.27	3.75862			Vesatolimod	Vorinostat		Vesatolimod	Vorinostat			80	14.67		12.06	80
OvCa236	0	--	100	5.79486			37.5	1.57403	30.17	1.9834		SKOV3WT	10	42.8		40.2	10			100	11.35		11.57	100
Romidepsin	9.76563e-05	-4.0103	98.14	5.83029			75	1.87506	25.08	4.79363		Vori+Vesa	20	37.2		42	20
	0.000195313	-3.70927	97.23	1.79359			150	2.17609	19.92	6.27134		[%]	30	26.6		25.9	30			Imiquimod	Vorinostat		Imiquimod	Vorinostat
	0.000390625	-3.40824	99.66	2.14401									40	14.2		16.8	40		OvCa236	20	16.9		16.9375	20
	0.00078125	-3.10721	86.83	0.49857		OvCa236	0	--	100	2.69875			50	9		8	50		Vorino+Imi	40	14.75		16.2188	40
	0.00156	-2.80618	41.03	4.68803		Vesatolimod	0.04883	-1.31133	109.66	2.33162			60	8.3		6.6	60		[%]	60	14.5		16.0625	60
	0.00313	-2.50515	28.88	4.51793			0.09766	-1.0103	110.02	1.64767			70	8		6.2	70			80	14.4375		15.5	80
	0.00625	-2.20412	10.24	6.63535			0.19531	-0.70927	105.54	2.22973			80	8.1		6	80			100	14.4062		15.0625	100
	0.0125	-1.90309	6.11	4.63448			0.39063	-0.40824	102.64	4.04303			90	7.5		6	90
	0.025	-1.60206	5.46	0.83753			0.78125	-0.10721	103.76	3.33493			100	7.4		5.9	100
	0.05	-1.30103	5.4	2.14488			1.5625	0.19382	101.39	6.11745
	0.1	-1	5.12	0.77785			3.125	0.49485	109.23	3.21771			Imiquimod	Vorinostat		Imiquimod	Vorinostat
							6.25	0.79588	113.28	2.14066		SKOV3WT	10	65		37	10
OvCa236	0	--	100	3.50117			12.5	1.09691	88.17	7.224		Vori+Imi	20	26		27	20
Vorinostat	0.00195	-2.70927	97.62	3.33745			25	1.39794	10.76	9.64237		[%]	30	20		19	30
	0.00391	-2.40824	94.59	3.15351			50	1.69897	5.45	0.7472			40	10		18	40
	0.00781	-2.10721	97.18	2.23005									50	10		15	50
	0.01563	-1.80618	94.28	4.42052		OvCa236	0	--	100	0.01933			60	10		15	60
	0.03125	-1.50515	95.3	1.79386		Imiquimod	0.19531	-0.70927	95.56	0.02044			70	10		9	70
	0.0625	-1.20412	89.78	1.14325			0.39063	-0.40824	93.96	0.03774			80	10		7	80
	0.125	-0.90309	78.99	0.7999			0.78125	-0.10721	90.99	0.04614			90	10		6	90
	0.25	-0.60206	61.29	2.13722			1.5625	0.19382	87	0.02472			100	10		6	100
	0.5	-0.30103	44.85	1.90262			3.125	0.49485	83.52	0.02545
	1	0	23.14	4.36792			6.25	0.79588	51.74	0.00741
	2	0.30103	11.97	3.73109			12.5	1.09691	47.26	0.02308
							25	1.39794	42.96	0.0128
							50	1.69897	39.06	0.02187

## Sheet: Figure 3
	Panel A	Apoptosis
		SKOV3WT							Ovar236
	Panel C	Apoptosis
			Total count	Live cells	positive events in histogram (%)	X median in histogram
		Isotyp	10000	8973	0.2	1116.09
		Naive	10000	9057	0.6	468.45
		DMSO	10000	8143	0.5	542.02
		Vorinostat	10000	8472	20.2	2608.21
		Imiquimod	10000	8910	1.2	552.8
		Combined (V+I)	10000	8338	59	5789.53
		Romidepsin	10000	8710	15.2	2359.8
		Vesatolimod	10000	9220	4.6	868.68
		Combined (R+V)	10000	8106	62	8188.35

## Sheet: Figure 4
	Panel A	cPARP Expression							Panel B	cPARP Expression
			Total count	Live cells	positive events in histogram (%)	X median in histogram
		Isotyp	10000	9663	0.2	667.65
		Naive	10000	9667	0.4	491.31
		Combined	10000	9262	91.4	5433.36
		KO Isotyp	10000	9804	0.1	571.5
		KO Naive	10000	9801	0.3	423.54
		Ko combined	10000	9267	59.4	3292.35
	Panel C	Annexin V assay
		Naive -CRISPR	Naive +CRISPR		Romi+Vesa -CRISPR	Romi+Vesa +CRISPR
		0.58	0.55		23.39	11.67
		0.79	0.45		24.12	14.32
		0.89	0.65		24.04	16.25
		0.46	0.59		26.75	11.42
		0.71	0.41		25.91	13.34
		0.69	0.72		22.64	10.03			Panel D	cPARP Expression
	p values:	-CRISPR treated vs untreated: 0.00000021
		+CRISPR treated vs untreated: 0.000041
	Panel E	cPARP Expression
			Total count	Live cells	positive events in histogram (%)	X median in histogram
		Isotyp	10000	9340	0	17863.1
		Naive	10000	9325	0.2	12854.5
		Combined	10000	9154	81.5	123890
		KO Isotype	10000	9485	0.1	39377.8
		KO Naive	10000	9446	0.8	22677.5
		KO combined	10000	9308	45.6	150537

## Sheet: Figure 5
	Panel A
		SKOV3wt with Vorinostat (-∆∆ct)
		V1	V2	V1	V2	V1	V2	V1	V2	V1	V2
		0,125x		0,25x		0,5x		0,75x		1x
		4.27	5.45	6.12	7.6	6.82	9.49	7.03	9.61	7.11	9.88
		4.41	5.79	6.24	7.79	6.84	9.58	7.22	9.93	7.1	9.47
		4.16	5.72	5.86	7.72	7.01	9.26	6.65	9.5	6.77	9.38
		4.04	5.74	5.88	7.55	6.75	9.17	6.64	9.44	7.28	10.03
		3.96	5.61	5.62	7.59	7.28	9.09	6.72	10.08	7.32	9.99
		4.23	5.83	5.93	7.49	6.86	9.3	7.01	9.71	7.37	9.95
		SKOV3wt with Romidepsin (-∆∆ct)
		V1	V2	V1	V2	V1	V2	V1	V2	V1	V2
		0,125x		0,25x		0,5x		0,75x		1x
		0.42	0.65	1.77	2.32	6.24	7.7	7.33	8.95	7.64	9.28
		0.59	0.7	1.54	2.61	6.55	7.62	7.21	8.52	7.58	9.55
		0.41	0.78	1.39	2.54	6.28	7.84	7.45	8.67	7.51	9.37
		0.68	0.62	1.64	2.26	6.14	7.91	7.48	8.9	7.79	8.89
		0.22	0.69	1.84	2.18	6.03	7.52	7.59	8.87	7.82	8.96
		0.65	0.51	1.89	2.33	6.19	7.48	7.12	9.18	7.39	9.41
		0.78	0.43	1.72	2.19	6.38	7.62	7.09	9.09	7.27	9.3
		0.45	0.88	1.95	2.02	6.56	7.71	7.38	8.77	7.45	9.27
		0.51	0.83	1.94	2.58	6.27	7.79	7.35	8.62	7.84	9.51

## Sheet: Figure 6
	Panel A	TRL7 signaling
												OvCar3
	SKOV3 wt
	Panel B	TLR7 expression (-∆∆ct)
	SKOV3WT TLR7	DMSO	Romidepsin	Vesatolimod	Romi+Vesa			SKOV3WT TLR7	DMSO	Vorinostat	Imiquimod	Vorino+Imi
		-1.07509	3.30156	-3.00255	5.41682				-0.354	0.744	-0.563	1.454
		-1.3546	3.45189	-2.6587	5.987				-0.253	0.64	-0.582	1.311
		-1.55878	3.65487	-2.478	5.2148				-0.54	0.793	-0.417	1.665
		-0.74752	3.06259	-3.364	4.953				-0.131	0.522	-0.343	1.457
	Panel C	TLR7 signaling (-∆∆ct)
		TRAF-6			IRAK-4			IRAK-1			NFkB1			MyD88
	Romi+Vesa	Combination	Vesatolimod	Romidepsin	Combination	Vesatolimod	Romidepsin	Combination	Vesatolimod	Romidepsin	Combination	Vesatolimod	Romidepsin	Combination	Vesatolimod	Romidepsin
		0.15	0.07	-0.72	-0.2	0.16	-0.88	-1.64	0.14	-1.64	-2.59	0.29	-1.77	-1.38	-0.11	-0.39
		0.12	0.01	-0.5	-0.1	0.3	-1.02	-2.13	0.13	-1.26	-2.78	0.3	-1.55	-1.5	-0.22	-0.45
		0.26	-0.1	-0.3	0.19	0.37	-1.14	-2.06	0.26	-1.86	-2.97	0.42	-1.45	-1.4	-0.23	-0.36
		0.34	-0.2	-0.8	-0.34	0.15	-1.3	-1.61	-0.09	-1.74	-2.45	0.7	-1.34	-1.23	-0.15	-0.49
		0.11	0.2	-1.1	-0.47	0.12	-0.6	-1.47	0.06	-1.19	-2.58	0.16	-1.87	-1.01	0.06	-0.33
		0.12	0.3	-0.25	-0.41	-0.06	-0.59	-1.86	0.03	-1.36	-2.69	-0.02	-1.99	-1.6	0.08	-0.29
		0.09	0.02	-0.73	-0.08	-0.08	-1.24	-1.64	0.09	-1.21	-2.36	-0.08	-1.33	-1.78	-0.21	-0.15
		-0.12	-0.15	-0.63	-0.29	0.05	-1.21	-1.33	0.29	-1.89	-2.84	0.33	-1.62	-1.56	-0.11	-0.48
		0.4	-0.26	-0.89	0.11	0.06	-0.69	-1.91	-0.05	-1.43	-2.54	0.14	-1.22	-1.62	-0.01	-0.61
		TRAF-6			IRAK-4			IRAK-1			NFkB1			MyD88
	Vori+Imi	Combination	Imiquimod	Vorinostat	Combination	Imiquimod	Vorinostat	Combination	Imiquimod	Vorinostat	Combination	Imiquimod	Vorinostat	Combination	Imiquimod	Vorinostat
		0.66	0.64	0.17	-0.32	0.25	-0.9	-1.45	-0.62	-1.19	-2.66	-0.93	-2.17	-1.1	-0.82	-0.19
		0.7	0.59	0.13	-0.4	0.17	-0.75	-1.43	-0.75	-1.26	-2.54	-0.98	-2.06	-1.06	-0.74	-0.2
		0.87	0.46	0.22	-0.45	0.13	-0.76	-1.57	-0.73	-1.15	-2.49	-0.87	-2.18	-1.21	-0.69	-0.29
		0.51	0.69	0.09	-0.24	0.29	-0.81	-1.59	-0.53	-1.3	-2.74	-1.06	-2.26	-1.32	-0.96	-0.34
		0.49	0.48	0.06	-0.21	0.36	-0.69	-1.68	-0.48	-1.24	-2.67	-0.83	-2.31	-1.29	-0.91	-0.18
		0.69	0.78	0.16	-0.33	0.38	-0.92	-1.38	-0.46	-1.07	-2.71	-1.11	-1.97	-0.98	-0.74	-0.19
		0.42	0.63	0.19	-0.21	0.43	-0.98	-1.32	-0.69	-1.11	-2.83	-0.78	-2.23	-1.08	-0.86	-0.35
		0.87	0.59	0.21	-0.46	0.22	-1.04	-1.3	-0.58	-0.98	-2.43	-0.98	-2.16	-1.22	-0.77	-0.18
		0.75	0.78	0.1	-0.36	0.16	-0.76	-1.42	-0.83	-1.08	-2.63	-0.9	-2.09	-0.96	-0.9	-0.18
	Panel D	NFκB Luciferase assay RLU (relative light units)
		Naive TNFa	Naive w/o TNFa	DMSO TNFa	DMSO w/o TNFa		OvCar3WT	1	2	3	4	5		SKOV3WT	1	2	3	4	5
		20070.5	6919.25	20593.8	6493.75			1743185	1770241	2007016	1018610	656256			47105.5	52730.2	42984	26003.5	6362.8
		22224.9	7304.8	22698.7	7065.9			1785469	1765846	2106597	1135895	700156			43269.7	51239.8	41236	25001.6	6032.7
		21920.4	7001.9	20111.7	6007.8			1819546	1707290	2135489	1254976	659874			49223.3	53694.2	45632	25569.7	5423.9
		19841.6	6981.4	19982.2	6358.1			1647798	1845697	1984576	1233654	569512			45872.6	55482.9	45874	23567.2	6123.4
		19723.5	6751.3	18725.4	6840.3			1654897	1856239	1845567	998456	554879			44239.2	50236.5	44125	27548.6	6512.4
		20048.3	7130.8	21623.8	7285.9			1659879	1658479	2034978	990345	602578			46841.3	53548.4	40236	22145.3	6785.4
	p values	0.00028		1.1e-06			p values	2vs3: 0.0037	2vs4: 0.000025	2vs5: 0.000024				p values	1vs3: 0.035	2vs4: 0.0014	2vs5: 0.000031
	Panel E	Expression of inflammatory factors (-ΔΔCt)
		TNF			IFNg			IFNb1			IFNa			IFI-44			IFI-27			IFI-16			IRF-7			IRF-5
	-ΔΔCt	Combination	Vesatolimod	Romidepsin	Combination	Vesatolimod	Romidepsin	Combination	Vesatolimod	Romidepsin	Combination	Vesatolimod	Romidepsin	Combination	Vesatolimod	Romidepsin	Combination	Vesatolimod	Romidepsin	Combination	Vesatolimod	Romidepsin	Combination	Vesatolimod	Romidepsin	Combination	Vesatolimod	Romidepsin
		1.45	1.09	0.32	4.39	0.74	3.19	0.23	0.34	-0.08	-1.1	0.39	-1.9	-1.09	0.35	-0.41	1.08	1.23	1.39	-1.65	1.21	-1.63	1.03	0.35	0.54	-2.14	0.07	-1.26
		1.62	0.92	0.12	4.52	0.52	3.24	0.62	0.42	-0.21	-1.42	0.26	-1.81	-1.36	0.54	-0.35	1.26	1.14	1.24	-1.44	1.33	-1.55	1.11	0.4	0.62	-2.54	0.04	-1.55
		1.31	0.69	0.51	4.13	0.83	3.61	0.18	0.35	0.32	-0.84	0.47	-2.03	-0.99	0.21	-0.61	0.92	0.98	1.57	-1.87	1.04	-1.78	1.26	0.49	0.67	-2.17	0.2	-1.17
		1.35	0.78	0.25	4.66	0.98	3.44	0.15	0.33	-0.01	-1.25	0.55	-2.2	-1.22	0.26	-0.55	0.98	0.78	1.64	-1.77	1.22	-1.58	1.02	0.52	0.78	-2.6	0.3	-1.65
		1.59	1.2	0.62	4.23	0.51	3.24	0.33	0.16	-0.22	-1.51	0.65	-2.4	-0.95	0.11	-0.89	0.84	0.65	1.26	-1.81	1.54	-1.74	1.26	0.48	0.84	-2.7	0	-1.18
		1.24	1.14	0.16	3.95	0.44	3.66	0.45	0.26	0.26	-0.75	0.28	-2.01	-0.84	0.66	-0.55	0.75	1.36	1.11	-1.55	1.57	-1.84	1.14	0.42	0.62	-2.3	0.1	-1.06
		1.33	1.02	0.21	3.88	0.38	2.98	0.6	0.46	0.14	-0.69	0.16	-1.98	-0.75	0.75	-0.65	1.34	1.25	1.15	-1.65	1.84	-1.92	0.94	0.35	0.22	-2.06	-0.2	-1.48
		1.47	0.88	0.57	4.41	0.89	2.76	0.57	0.36	-0.17	-0.89	0.52	-1.66	-1	0.16	-0.33	1.37	1.49	1.17	-1.42	1.26	-1.74	0.92	0.45	0.21	-1.85	-0.15	-1.59
		1.56	0.74	0.44	3.65	0.91	2.85	0.42	0.55	-0.26	-1.2	0.16	-1.74	-1.3	0.19	-0.23	1.42	1.37	1.29	-1.37	1.19	-1.73	1.06	0.33	0.26	-1.9	-0.06	-1.1
		TNF			IFNg			IFNb1			IFNa			IFI-44			IFI-27			IFI-16			IRF-7			IRF-5
	-ΔΔCt	Combination	Imiquimod	Vorinostat	Combination	Imiquimod	Vorinostat	Combination	Imiquimod	Vorinostat	Combination	Imiquimod	Vorinostat	Combination	Imiquimod	Vorinostat	Combination	Imiquimod	Vorinostat	Combination	Imiquimod	Vorinostat	Combination	Imiquimod	Vorinostat	Combination	Imiquimod	Vorinostat
		2.83	0.44	1.35	3.41	0.77	2.4	-1.02	-0.4	-0.92	-1.98	0.14	-1.96	-1.51	0.31	-1.17	0.05	0.84	0.08	-1.8	-0.78	-1.7	0.46	1.28	-0.12	-0.51	0.44	-0.47
		2.77	0.43	1.22	3.55	0.79	2.33	-1	-0.33	-1.13	-2.16	0.2	-2.03	-1.45	0.26	-1.06	0.09	0.94	-0.06	-1.45	-0.94	-1.76	0.64	1.36	-0.06	-0.49	0.44	-0.36
		2.56	0.65	0.99	3.26	0.94	2.58	-1.26	-0.26	-1.16	-2.17	0.26	-2.06	-1.62	0.19	-1.29	-0.16	1.06	0.1	-1.78	-0.79	-1.92	0.39	1.34	0.03	-0.62	0.58	-0.26
		2.91	0.45	1.06	3.12	0.56	2.36	-1.17	-0.59	-0.94	-2.06	0.06	-1.89	-1.74	0.06	-1.34	0.29	1.07	0.16	-1.71	-0.62	-1.68	0.27	1.41	-0.31	-0.78	0.59	-0.49
		3.06	0.16	1.33	3.47	0.62	2.16	-0.94	-0.12	-0.92	-1.92	-0.03	-1.84	-1.82	0.07	-1.37	0.31	0.92	0.06	-1.63	-0.58	-1.62	0.58	1.26	-0.26	-0.41	0.51	-0.41
		2.58	0.59	1.49	3.59	0.51	2.59	-0.86	-0.48	-0.85	-1.82	-0.19	-1.76	-1.46	0.45	-1.19	0.01	0.81	-0.07	-1.59	-0.63	-1.98	0.61	1.13	-0.27	-0.42	0.36	-0.54
		2.66	0.48	1.59	3.78	0.74	2.16	-1.06	-0.59	-0.93	-1.79	0.12	-1.99	-1.26	0.59	-0.95	-0.12	0.74	-0.23	-1.97	-0.92	-1.65	0.63	1.06	-0.19	-0.69	0.37	-0.57
		2.78	0.26	1.54	3.64	0.78	2.18	-0.92	-0.64	-0.83	-1.63	0.16	-2	-1.29	0.47	-0.93	-0.07	0.76	0.09	-1.95	-0.59	-1.49	0.45	1.09	-0.03	-0.64	0.45	-0.34

## Sheet: Figure 7
	Panel A
	Akt/PKB signaling in SKOV3 wt															Ras-MEK-ERK signaling in SKOV3 wt
	Akt/PKB signaling in Ovar236															Ras-MEK-ERK signaling in SKOV3 wt

## Sheet: Figure 8
	Panel A		Tumor volume
			DMSO		Romidepsin 1 mg/ml		Vesatolimod 5 mg/ml		Combinaton
		Days	MW [mm3]	STABWN	MW [mm3]	STABWN	MW [mm3]	STABWN	MW [mm3]	STABWN
		1	113.75	22.3872	122.25	18.2397	120	18.6682	121.25	26.6587
		4	116.5	16.1323	128	20.2361	127.5	12.6194	110.25	4.3229
		7	161.5	18.0347	138	20.0624	157.5	23.9322	106	6.12372
		10	223.75	14.5495	159	23.6326	186.25	10.7092	98	3.67423
		13	454	57.8489	236.25	20.765	242.25	22.5984	86.75	4.14578
		16	540.5	24.8747	328	26.9907	304.25	14.446	79.25	2.38485
		19	647.25	54.3202	357	21.6795	474	14.3003	68.75	2.58602
		22	777.25	45.2348	438.5	34.6591	610.75	39.9022	62.5	1.11803
		25	879	30.9596	492.25	52.165	704	45.0389	60.25	1.92029
		28	1000.5	52.974	564.75	37.6456	856	91.3345	54	1.58114
	Panel C	HERV-V1/V2 in OvCar3WT Xenograft Model (∆ct)
			DMSO	Romidepsin	Vesatolimod	Romi+Vesa
			25.4305	23.3983	24.0901	26.2187
			25.3835	23.0714	23.9314	26.5148
			25.0124	23.4691	23.9814	26.0784
			24.8187	23.2972	24.2197	25.9069
			25.4913	23.3012	24.2668	25.967
